# Supplementary material for: Multi-omics of the esophageal microenvironment identifies signatures associated with progression of Barrett’s esophagus
Source: Genome Med. 2021 Aug 19;13:133. doi: 10.1186/s13073-021-00951-6 (PMC8375061; doi:10.1186/s13073-021-00951-6)
Supplement: Supplementary file 1 — Additional file 1: Table S1. Transcripts differentially expressed between normal and GERD samples. Table S2. Transcripts differentially expressed between normal and MET samples. Table S3. Pathway analysis of differentially expressed transcripts. Table S4. Genes identified with possible differences in splicing events. Table S5. Intron retention and exon skipping events found between disease groups. Table S6. Circular RNAs tested for differential prevalence within disease groups. Table S7. Gene fusion events identified within the esophageal samples. Table S8. Per taxa differences between saliva and esophageal samples. Table S9. Per taxa differences between normal and GERD esophageal samples. Table S10. Per taxa differences between normal and MET esophageal samples. Table S11. Per taxa differences between normal and disease esophageal samples. Table S12. MINE analysis between Campylobacter and transcripts. Table S13. MINE analysis between Campylobacter iOTU36 and transcripts. Table S14. Conservation of proteins unique to GS1 C. concisus isolates. Table S15. Proteins unique to C. concisus ESOS44-1. Table S16. Differential expression between control and Campylobacter ESOS13-1. Table S17. Differential expression between control and Campylobacter ESOS14-1. Table S18. Differential expression between control and Campylobacter ESOS18-1. Table S19. Differential expression between control and Campylobacter ESOS33-1. Table S20. Differential expression between control and Campylobacter ESOS44-1. Table S21. Differential expression between control and Campylobacter ESOS44-4. [file 13073_2021_951_MOESM1_ESM.xlsx]

## Sheet: Table S1
Table S1: Transcripts identified to be differentially expressed between normal and GERD esophageal samples using DESeq2.
Transcript	Base Mean	log2(FoldChange)	LfcSE	Stat	P-value	Q-value	Gene name
ENSG00000150893	19.0312	3.22446	0.598772	5.38512	7.23963e-08	0.000403914	protein_coding|FREM2
ENSG00000128422	21790.3	2.84758	0.531194	5.36073	8.28882e-08	0.000403914	protein_coding|KRT17
ENSG00000186847	39716.3	2.66674	0.614712	4.3382	1.43652e-05	0.0233339	protein_coding|KRT14
ENSG00000186832	48435.4	2.0676	0.502884	4.11148	3.93127e-05	0.0478926	protein_coding|KRT16
ENSG00000124215	331.491	2.01303	0.445586	4.51772	6.25101e-06	0.0147774	protein_coding|CDH26
ENSG00000120738	1918.95	1.81143	0.405889	4.46288	8.0867e-06	0.0147774	protein_coding|EGR1
ENSG00000149534	88.1636	1.64963	0.395052	4.17572	2.97041e-05	0.0394767	protein_coding|MS4A2
ENSG00000128383	215.275	1.26808	0.298534	4.24769	2.15986e-05	0.031575	protein_coding|APOBEC3A
ENSG00000139318	234.264	0.850666	0.167148	5.08929	3.59411e-07	0.00131356	protein_coding|DUSP6
ENSG00000164125	160.007	-0.573789	0.128543	-4.46381	8.05161e-06	0.0147774	protein_coding|GASK1B
ENSG00000131401	47.3871	-1.07072	0.221252	-4.83936	1.30256e-06	0.00380842	transcribed_unprocessed_pseudogene|NAPSB
ENSG00000211893	12.2116	-22.795	3.09674	-7.36098	1.82566e-13	2.66894e-09	IG_C_gene|IGHG2

## Sheet: Table S2
Table S2: Transcripts identified to be differentially expressed between normal and MET esophageal samples using DESeq2.
Transcript	Base Mean	log2(FoldChange)	LfcSE	Stat	P-value	Q-value	Gene name
ENSG00000125798	344.056	11.5958	0.69629	16.6537	2.8433e-62	2.96881e-59	protein_coding|FOXA2
ENSG00000196188	6205.23	11.0165	0.753505	14.6203	2.08378e-48	6.92289e-46	protein_coding|CTSE
ENSG00000134193	12868.1	10.9842	0.843154	13.0275	8.53373e-39	1.21113e-36	protein_coding|REG4
ENSG00000169876	11508.7	10.9838	0.84535	12.9932	1.33791e-38	1.86262e-36	protein_coding|MUC17
ENSG00000160182	26454.1	10.914	0.847891	12.8719	6.47715e-38	8.37903e-36	protein_coding|TFF1
ENSG00000160181	5010.49	10.8966	0.993447	10.9685	5.41686e-28	3.38392e-26	protein_coding|TFF2
ENSG00000169894	11347.2	10.801	0.688942	15.6776	2.1509e-55	1.31008e-52	protein_coding|MUC3A
ENSG00000215182	292553	10.7752	0.668376	16.1215	1.80184e-58	1.38628e-55	protein_coding|MUC5AC
ENSG00000066405	4183.99	10.6531	0.893684	11.9204	9.26672e-33	8.37583e-31	protein_coding|CLDN18
ENSG00000007062	631.437	10.5369	0.7344	14.3476	1.10222e-46	3.09851e-44	protein_coding|PROM1
ENSG00000114248	133.262	10.3287	0.772798	13.3654	9.63372e-41	1.56473e-38	protein_coding|LRRC31
ENSG00000205277	5865.31	10.3141	0.919733	11.2142	3.47226e-29	2.37185e-27	protein_coding|MUC12
ENSG00000162896	56817.3	10.3121	0.465477	22.1538	9.58791e-109	7.00781e-105	protein_coding|PIGR
ENSG00000198788	7234.96	10.1831	1.03423	9.84606	7.1286e-23	2.83168e-21	protein_coding|MUC2
ENSG00000166825	16580.3	9.69811	0.725517	13.3672	9.406e-41	1.54491e-38	protein_coding|ANPEP
ENSG00000203697	1863.85	9.50864	0.641564	14.8211	1.07097e-49	3.91386e-47	protein_coding|CAPN8
ENSG00000074276	1874.25	9.35094	0.648569	14.4178	3.9988e-47	1.14617e-44	protein_coding|CDHR2
ENSG00000117472	1822.2	9.33204	0.496607	18.7916	8.84891e-79	3.23383e-75	protein_coding|TSPAN1
ENSG00000141448	884.293	9.32218	0.645551	14.4407	2.87035e-47	8.39176e-45	protein_coding|GATA6
ENSG00000106541	9373.78	9.19274	0.566814	16.2183	3.74608e-59	3.22119e-56	protein_coding|AGR2
ENSG00000157613	2384.64	8.96331	0.618177	14.4996	1.21894e-47	3.63643e-45	protein_coding|CREB3L1
ENSG00000099812	2356.68	8.83888	0.621344	14.2254	6.37202e-46	1.57875e-43	protein_coding|MISP
ENSG00000134398	1180.85	8.55701	0.499958	17.1155	1.1379e-65	1.38616e-62	protein_coding|ERN2
ENSG00000107159	301.727	8.51689	0.714489	11.9203	9.28228e-33	8.37583e-31	protein_coding|CA9
ENSG00000198203	1842.59	8.29461	0.464523	17.8562	2.58758e-71	4.72815e-68	protein_coding|SULT1C2
ENSG00000112299	287.515	8.22816	0.744608	11.0503	2.18449e-28	1.42557e-26	protein_coding|VNN1
ENSG00000171747	5128.93	8.15756	0.439812	18.5478	8.4891e-77	2.48187e-73	protein_coding|LGALS4
ENSG00000117983	18334.6	7.92499	0.527931	15.0114	6.18148e-51	2.65767e-48	protein_coding|MUC5B
ENSG00000135052	6137.62	7.56219	0.379477	19.9279	2.32958e-88	1.13513e-84	protein_coding|GOLM1
ENSG00000198535	52.7054	7.5581	0.841078	8.98621	2.55913e-19	7.5881e-18	protein_coding|C2CD4A
ENSG00000080031	701.567	7.44626	0.527748	14.1095	3.31986e-45	7.58277e-43	protein_coding|PTPRH
ENSG00000131771	1137.5	7.3751	0.690085	10.6872	1.16791e-26	6.49142e-25	protein_coding|PPP1R1B
ENSG00000001626	555.606	7.32964	0.941138	7.78806	6.80439e-15	1.26548e-13	protein_coding|CFTR
ENSG00000176532	529.089	7.18439	0.518475	13.8568	1.15781e-43	2.22696e-41	protein_coding|PRR15
ENSG00000086696	816.607	7.0727	0.412225	17.1574	5.5382e-66	8.09574e-63	protein_coding|HSD17B2
ENSG00000142611	365.384	7.04332	0.508253	13.8579	1.13941e-43	2.22079e-41	protein_coding|PRDM16
ENSG00000214814	2943.35	7.00548	0.594968	11.7745	5.28069e-32	4.54077e-30	protein_coding|FER1L6
ENSG00000088992	240.938	6.88785	0.599486	11.4896	1.48835e-30	1.13316e-28	protein_coding|TESC
ENSG00000120306	1684.62	6.87434	0.401049	17.1409	7.351e-66	9.76881e-63	protein_coding|CYSTM1
ENSG00000101049	451.532	6.86931	0.480255	14.3035	2.08141e-46	5.63445e-44	protein_coding|SGK2
ENSG00000115648	1961.85	6.73645	0.433923	15.5245	2.36769e-54	1.33119e-51	protein_coding|MLPH
ENSG00000089472	1242.58	6.69279	0.6068	11.0297	2.74929e-28	1.77828e-26	protein_coding|HEPH
ENSG00000079112	1574.32	6.66912	0.629757	10.59	3.31644e-26	1.78235e-24	protein_coding|CDH17
ENSG00000101194	184.175	6.55349	0.513083	12.7728	2.32673e-37	2.83434e-35	protein_coding|SLC17A9
ENSG00000162482	808.82	6.441	0.407106	15.8214	2.21442e-56	1.40741e-53	protein_coding|AKR7A3
ENSG00000103534	1445.42	6.40036	0.408911	15.6522	3.20772e-55	1.87562e-52	protein_coding|TMC5
ENSG00000197249	1082.56	6.36811	0.483173	13.1798	1.1472e-39	1.72884e-37	protein_coding|SERPINA1
ENSG00000105641	1040.12	6.3463	0.645029	9.83879	7.66263e-23	3.01616e-21	protein_coding|SLC5A5
ENSG00000056998	56.6823	6.27692	0.503736	12.4607	1.22227e-35	1.27623e-33	protein_coding|GYG2
ENSG00000197635	545.268	6.27353	0.484366	12.952	2.28789e-38	3.12565e-36	protein_coding|DPP4
ENSG00000070019	275.263	6.22329	0.822907	7.56256	3.95218e-14	6.77291e-13	protein_coding|GUCY2C
ENSG00000150594	322.779	6.21513	0.46528	13.3578	1.06646e-40	1.71313e-38	protein_coding|ADRA2A
ENSG00000134240	1030.94	6.16852	0.698178	8.83516	9.9952e-19	2.74643e-17	protein_coding|HMGCS2
ENSG00000129048	76.9873	6.12521	0.936565	6.54008	6.14861e-11	6.6578e-10	protein_coding|ACKR4
ENSG00000155093	537.224	6.09856	0.439672	13.8707	9.53328e-44	1.90901e-41	protein_coding|PTPRN2
ENSG00000109265	707.402	6.09712	0.419981	14.5176	9.36856e-48	2.85312e-45	protein_coding|CRACD
ENSG00000170421	41185.6	6.05002	0.405042	14.9368	1.89969e-50	7.93419e-48	protein_coding|KRT8
ENSG00000164749	245.542	6.02293	0.900235	6.6904	2.22563e-11	2.59238e-10	protein_coding|HNF4G
ENSG00000102854	671.378	5.99945	0.521659	11.5007	1.30822e-30	1.00651e-28	protein_coding|MSLN
ENSG00000090382	9226.82	5.98235	0.389078	15.3757	2.382e-53	1.20069e-50	protein_coding|LYZ
ENSG00000204128	287.452	5.92967	0.552638	10.7298	7.37863e-27	4.14849e-25	protein_coding|C2orf72
ENSG00000167861	730.261	5.91102	0.351869	16.7989	2.48535e-63	2.79468e-60	protein_coding|HID1
ENSG00000145703	1965.6	5.90358	0.318727	18.5224	1.36244e-76	3.31937e-73	protein_coding|IQGAP2
ENSG00000177685	668.965	5.88694	0.450058	13.0804	4.26208e-39	6.10814e-37	protein_coding|CRACR2B
ENSG00000095539	699.048	5.82571	0.395608	14.726	4.39178e-49	1.52855e-46	protein_coding|SEMA4G
ENSG00000167588	205.194	5.80737	0.514397	11.2897	1.47582e-29	1.03223e-27	protein_coding|GPD1
ENSG00000074370	3741.3	5.75703	0.363283	15.8472	1.46962e-56	1.023e-53	protein_coding|ATP2A3
ENSG00000260027	150.942	5.68806	0.720056	7.89947	2.80086e-15	5.43011e-14	protein_coding|HOXB7
ENSG00000131781	661.364	5.68612	0.464708	12.2359	1.9988e-34	1.98765e-32	protein_coding|FMO5
ENSG00000177707	341.22	5.67242	0.389755	14.5538	5.52316e-48	1.71782e-45	protein_coding|NECTIN3
ENSG00000166106	146.906	5.61335	0.594663	9.43954	3.74423e-21	1.28784e-19	protein_coding|ADAMTS15
ENSG00000135318	357.796	5.60535	0.350513	15.9919	1.45604e-57	1.06422e-54	protein_coding|NT5E
ENSG00000021826	1957.11	5.59484	0.585481	9.55598	1.22416e-21	4.4737e-20	protein_coding|CPS1
ENSG00000129538	318.491	5.58911	0.465012	12.0193	2.81367e-33	2.63656e-31	protein_coding|RNASE1
ENSG00000130055	122.795	5.56083	0.464121	11.9814	4.44638e-33	4.08788e-31	protein_coding|GDPD2
ENSG00000166510	588.679	5.52577	0.336169	16.4375	1.03138e-60	1.00512e-57	protein_coding|CCDC68
ENSG00000131941	839.329	5.52142	0.37624	14.6753	9.28599e-49	3.15681e-46	protein_coding|RHPN2
ENSG00000137860	1017.38	5.519	0.473651	11.6521	2.23997e-31	1.83954e-29	protein_coding|SLC28A2
ENSG00000119125	388.956	5.51816	0.437599	12.6101	1.85811e-36	2.12202e-34	protein_coding|GDA
ENSG00000101333	261.511	5.51389	0.398323	13.8428	1.40687e-43	2.67087e-41	protein_coding|PLCB4
ENSG00000115616	770.455	5.49083	0.617558	8.8912	6.04523e-19	1.71925e-17	protein_coding|SLC9A2
ENSG00000106772	110.372	5.45747	0.693955	7.8643	3.71179e-15	7.1206e-14	protein_coding|PRUNE2
ENSG00000248144	465.924	5.45675	0.575236	9.4861	2.39849e-21	8.46886e-20	protein_coding|ADH1C
ENSG00000107249	133.716	5.44327	0.58692	9.2743	1.78793e-20	5.79511e-19	protein_coding|GLIS3
ENSG00000163817	363.653	5.42857	0.432276	12.5581	3.58755e-36	4.00326e-34	protein_coding|SLC6A20
ENSG00000211454	140.686	5.42092	0.574334	9.43862	3.77736e-21	1.29618e-19	polymorphic_pseudogene|AKR7L
ENSG00000088340	636.618	5.38612	0.436522	12.3387	5.60522e-35	5.69007e-33	transcribed_unitary_pseudogene|FER1L4
ENSG00000163739	181.406	5.37675	0.955545	5.62689	1.83486e-08	1.32323e-07	protein_coding|CXCL1
ENSG00000119888	4322.17	5.37424	0.375217	14.323	1.57183e-46	4.33529e-44	protein_coding|EPCAM
ENSG00000139629	1352.46	5.34513	0.228889	23.3524	1.30164e-120	1.90274e-116	protein_coding|GALNT6
ENSG00000012171	598.479	5.30299	0.381604	13.8966	6.64251e-44	1.36761e-41	protein_coding|SEMA3B
ENSG00000197183	702.51	5.30163	0.42471	12.483	9.24909e-36	9.72684e-34	protein_coding|NOL4L
ENSG00000002726	1854.12	5.29781	0.48214	10.9881	4.3589e-28	2.77037e-26	protein_coding|AOC1
ENSG00000116299	1470.36	5.29605	0.357062	14.8323	9.05676e-50	3.48399e-47	protein_coding|KIAA1324
ENSG00000129007	904.898	5.28442	0.394214	13.405	5.65575e-41	9.39498e-39	protein_coding|CALML4
ENSG00000163501	256.221	5.27647	0.616265	8.56202	1.10908e-17	2.72022e-16	protein_coding|IHH
ENSG00000136052	355.003	5.22822	0.357755	14.614	2.28779e-48	7.43177e-46	protein_coding|SLC41A2
ENSG00000136059	2539.08	5.20699	0.357022	14.5845	3.52468e-48	1.12008e-45	protein_coding|VILL
ENSG00000124602	202.159	5.19853	0.477244	10.8928	1.24735e-27	7.56588e-26	protein_coding|UNC5CL
ENSG00000111110	192.284	5.18772	0.386937	13.4071	5.49138e-41	9.22679e-39	protein_coding|PPM1H
ENSG00000267795	159.768	5.16667	0.47684	10.8352	2.34373e-27	1.38148e-25	protein_coding|SMIM22
ENSG00000123191	707.601	5.14497	0.368531	13.9608	2.70546e-44	5.64977e-42	protein_coding|ATP7B
ENSG00000095203	604.506	5.11855	0.345408	14.8189	1.10632e-49	3.94445e-47	protein_coding|EPB41L4B
ENSG00000205436	80.319	5.10336	1.16882	4.36623	1.26407e-05	5.21097e-05	protein_coding|EXOC3L4
ENSG00000104635	1891.82	5.10295	0.291406	17.5114	1.1719e-68	1.90342e-65	protein_coding|SLC39A14
ENSG00000149150	139.602	5.07843	0.489407	10.3767	3.16524e-25	1.57379e-23	protein_coding|SLC43A1
ENSG00000175538	752.439	5.07783	0.359713	14.1163	3.01333e-45	6.99188e-43	protein_coding|KCNE3
ENSG00000139832	108.456	5.07321	0.404872	12.5304	5.09004e-36	5.63684e-34	protein_coding|RAB20
ENSG00000133216	318.085	5.06222	0.474661	10.6649	1.48522e-26	8.22387e-25	protein_coding|EPHB2
ENSG00000198734	989.09	5.05802	0.4189	12.0745	1.43985e-33	1.37567e-31	protein_coding|F5
ENSG00000162949	175.256	5.02691	0.562306	8.9398	3.8986e-19	1.14348e-17	protein_coding|CAPN13
ENSG00000114805	193.994	5.02509	0.466065	10.782	4.18886e-27	2.41074e-25	protein_coding|PLCH1
ENSG00000150893	39.6166	4.99915	0.540143	9.25525	2.13736e-20	6.88708e-19	protein_coding|FREM2
ENSG00000135702	202.678	4.98916	0.456132	10.938	7.58857e-28	4.70041e-26	protein_coding|CHST5
ENSG00000177076	1107.44	4.94919	0.409014	12.1003	1.05219e-33	1.0186e-31	protein_coding|ACER2
ENSG00000100196	250.319	4.94879	0.35776	13.8327	1.61801e-43	3.03231e-41	protein_coding|KDELR3
ENSG00000101842	1788.72	4.92412	0.383156	12.8515	8.43858e-38	1.07265e-35	protein_coding|VSIG1
ENSG00000184330	418.107	4.9036	1.48006	3.31312	0.000922615	0.00249617	protein_coding|S100A7A
ENSG00000253293	114.92	4.84092	0.972715	4.97671	6.46756e-07	3.47328e-06	protein_coding|HOXA10
ENSG00000104267	3915.69	4.83639	0.39887	12.1252	7.76589e-34	7.56812e-32	protein_coding|CA2
ENSG00000006025	459.118	4.80901	0.373122	12.8886	5.21989e-38	6.87427e-36	protein_coding|OSBPL7
ENSG00000128268	225.305	4.7782	0.422791	11.3016	1.28908e-29	9.10326e-28	protein_coding|MGAT3
ENSG00000137673	20.5882	4.77254	1.50352	3.17424	0.00150229	0.0038507	protein_coding|MMP7
ENSG00000053918	274.13	4.77076	0.399662	11.937	7.59156e-33	6.93584e-31	protein_coding|KCNQ1
ENSG00000167117	180.628	4.76351	0.415594	11.4619	2.04872e-30	1.5358e-28	protein_coding|ANKRD40CL
ENSG00000121380	242.248	4.75122	0.421396	11.275	1.7445e-29	1.20859e-27	protein_coding|BCL2L14
ENSG00000205517	110.103	4.7485	0.62458	7.60272	2.89975e-14	5.0583e-13	protein_coding|RGL3
ENSG00000165140	426.271	4.73583	0.580855	8.1532	3.54407e-16	7.55208e-15	protein_coding|FBP1
ENSG00000172159	148.83	4.73279	0.444701	10.6426	1.887e-26	1.02926e-24	protein_coding|FRMD3
ENSG00000163072	191.275	4.73114	0.433453	10.915	9.77234e-28	6.00219e-26	protein_coding|NOSTRIN
ENSG00000162078	107.397	4.71625	0.582551	8.09586	5.68634e-16	1.18578e-14	protein_coding|ZG16B
ENSG00000137501	3984.6	4.7117	0.37276	12.64	1.27014e-36	1.47357e-34	protein_coding|SYTL2
ENSG00000175556	83.841	4.68024	0.456533	10.2517	1.16274e-24	5.39585e-23	protein_coding|LONRF3
ENSG00000138079	178.015	4.66277	0.452823	10.2971	7.25976e-25	3.47945e-23	protein_coding|SLC3A1
ENSG00000056736	37.3165	4.63865	0.581093	7.98264	1.43233e-15	2.86427e-14	protein_coding|IL17RB
ENSG00000175130	1136.43	4.62287	0.307364	15.0404	3.99237e-51	1.7685e-48	protein_coding|MARCKSL1
ENSG00000135916	653.275	4.61062	0.31096	14.827	9.79476e-50	3.67128e-47	protein_coding|ITM2C
ENSG00000091490	1387.67	4.56917	0.326778	13.9825	1.99447e-44	4.28752e-42	protein_coding|SEL1L3
ENSG00000176907	139.465	4.54485	0.39696	11.4491	2.37484e-30	1.75331e-28	protein_coding|TCIM
ENSG00000072422	258.494	4.52594	0.293195	15.4366	9.28862e-54	4.84932e-51	protein_coding|RHOBTB1
ENSG00000259171	96.0161	4.51682	1.20265	3.75573	0.000172838	0.00055823	protein_coding|AL163636.2
ENSG00000197165	54.0867	4.51438	0.560888	8.04862	8.37349e-16	1.724e-14	protein_coding|SULT1A2
ENSG00000112379	951.944	4.51167	0.344196	13.1079	2.96851e-39	4.29641e-37	protein_coding|ARFGEF3
ENSG00000176485	245.356	4.49616	0.350191	12.8391	9.89603e-38	1.23641e-35	protein_coding|PLAAT3
ENSG00000158715	386.715	4.49366	0.455994	9.85464	6.54539e-23	2.61422e-21	protein_coding|SLC45A3
ENSG00000158528	152.594	4.47833	0.609524	7.34725	2.0232e-13	3.1665e-12	protein_coding|PPP1R9A
ENSG00000174938	256.309	4.47531	0.517254	8.65206	5.05781e-18	1.28137e-16	protein_coding|SEZ6L2
ENSG00000080493	1441.58	4.46151	0.428278	10.4173	2.0669e-25	1.05643e-23	protein_coding|SLC4A4
ENSG00000181409	188.259	4.45023	0.420096	10.5934	3.19847e-26	1.72529e-24	protein_coding|AATK
ENSG00000178623	299.381	4.43522	0.385715	11.4987	1.33932e-30	1.02504e-28	protein_coding|GPR35
ENSG00000164237	1257.15	4.41839	0.323306	13.6663	1.61485e-42	2.87877e-40	protein_coding|CMBL
ENSG00000166869	416.01	4.38673	0.46374	9.45945	3.09567e-21	1.08068e-19	protein_coding|CHP2
ENSG00000168631	16222.1	4.37984	0.772034	5.67311	1.40225e-08	1.02902e-07	protein_coding|MUCL3
ENSG00000140416	2361.67	4.37649	0.238014	18.3875	1.6534e-75	3.45277e-72	protein_coding|TPM1
ENSG00000151364	139.626	4.36665	0.478533	9.12507	7.16897e-20	2.22497e-18	protein_coding|KCTD14
ENSG00000275395	19053.5	4.36198	0.579739	7.52404	5.31087e-14	8.95435e-13	protein_coding|FCGBP
ENSG00000108187	340.328	4.36064	0.306739	14.2161	7.27523e-46	1.77249e-43	protein_coding|PBLD
ENSG00000091262	55.832	4.36056	0.512393	8.51018	1.73664e-17	4.22399e-16	protein_coding|ABCC6
ENSG00000163618	135.829	4.35599	0.45701	9.53148	1.55058e-21	5.62441e-20	protein_coding|CADPS
ENSG00000159212	166.227	4.34674	0.534839	8.12718	4.39392e-16	9.28185e-15	protein_coding|CLIC6
ENSG00000064270	1403.47	4.30073	0.435058	9.88543	4.81528e-23	1.94447e-21	protein_coding|ATP2C2
ENSG00000110721	396.027	4.29899	0.327139	13.1412	1.91296e-39	2.79636e-37	protein_coding|CHKA
ENSG00000114378	420.136	4.29573	0.306535	14.0138	1.28285e-44	2.79891e-42	protein_coding|HYAL1
ENSG00000135100	181.835	4.28752	0.400699	10.7001	1.01669e-26	5.69426e-25	protein_coding|HNF1A
ENSG00000004799	140.618	4.26038	0.381001	11.1821	4.99139e-29	3.37797e-27	protein_coding|PDK4
ENSG00000105523	976.146	4.25883	0.371824	11.4539	2.24886e-30	1.66872e-28	protein_coding|FAM83E
ENSG00000153714	61.04	4.25633	0.397931	10.6961	1.06108e-26	5.9202e-25	protein_coding|LURAP1L
ENSG00000133110	161.454	4.23886	0.617486	6.86471	6.66287e-12	8.40361e-11	protein_coding|POSTN
ENSG00000183508	361.85	4.23044	0.356129	11.8789	1.52278e-32	1.34097e-30	protein_coding|TENT5C
ENSG00000122176	607.528	4.21352	0.312036	13.5033	1.49542e-41	2.54187e-39	protein_coding|FMOD
ENSG00000187210	886.915	4.15928	0.32703	12.7183	4.6768e-37	5.60372e-35	protein_coding|GCNT1
ENSG00000116741	306.241	4.14672	0.438538	9.45578	3.20629e-21	1.11594e-19	protein_coding|RGS2
ENSG00000099617	134.231	4.13834	0.630977	6.55862	5.4308e-11	5.92886e-10	protein_coding|EFNA2
ENSG00000166582	159.126	4.13615	0.351762	11.7584	6.39532e-32	5.46706e-30	protein_coding|CENPV
ENSG00000095739	38.6063	4.13347	0.437313	9.45199	3.3245e-21	1.15434e-19	protein_coding|BAMBI
ENSG00000214274	127.436	4.12261	0.415879	9.913	3.6549e-23	1.50077e-21	protein_coding|ANG
ENSG00000111863	219.551	4.12092	0.432977	9.51762	1.77187e-21	6.39537e-20	protein_coding|ADTRP
ENSG00000174502	358.858	4.11773	0.844196	4.87769	1.07333e-06	5.49176e-06	protein_coding|SLC26A9
ENSG00000006740	174.698	4.10874	0.400141	10.2682	9.79935e-25	4.60601e-23	protein_coding|ARHGAP44
ENSG00000183914	138.583	4.0975	0.506618	8.08795	6.06787e-16	1.25995e-14	protein_coding|DNAH2
ENSG00000130768	137.507	4.08915	0.395898	10.3288	5.22072e-25	2.55239e-23	protein_coding|SMPDL3B
ENSG00000160867	201.397	4.08624	0.404557	10.1005	5.49411e-24	2.40458e-22	protein_coding|FGFR4
ENSG00000167183	963.091	4.07532	0.36744	11.0911	1.38536e-28	9.16342e-27	protein_coding|PRR15L
ENSG00000117115	553.01	4.07464	0.474442	8.58828	8.82829e-18	2.19476e-16	protein_coding|PADI2
ENSG00000107821	101.392	4.07027	0.358546	11.3522	7.23469e-30	5.15887e-28	protein_coding|KAZALD1
ENSG00000164626	927.156	4.03486	0.29793	13.543	8.7175e-42	1.51705e-39	protein_coding|KCNK5
ENSG00000099282	555.652	4.0284	0.459777	8.76164	1.92433e-18	5.152e-17	protein_coding|TSPAN15
ENSG00000011422	285.377	4.01613	0.246294	16.3062	8.90994e-60	8.14034e-57	protein_coding|PLAUR
ENSG00000150556	87.1452	4.0137	0.451069	8.8982	5.6762e-19	1.6232e-17	protein_coding|LYPD6B
ENSG00000130675	53.777	4.00236	0.615732	6.50016	8.02335e-11	8.52984e-10	protein_coding|MNX1
ENSG00000248771	135.63	4.00201	0.448962	8.91392	4.92602e-19	1.42874e-17	protein_coding|SMIM31
ENSG00000138193	984.405	3.98369	0.424896	9.3757	6.8721e-21	2.30934e-19	protein_coding|PLCE1
ENSG00000116574	253.087	3.9816	0.392898	10.1339	3.90652e-24	1.74102e-22	protein_coding|RHOU
ENSG00000163297	430.091	3.9753	0.264162	15.0487	3.52027e-51	1.6081e-48	protein_coding|ANTXR2
ENSG00000258818	441.927	3.97089	0.388333	10.2255	1.52506e-24	6.96666e-23	protein_coding|RNASE4
ENSG00000064763	94.1052	3.96298	0.372073	10.6511	1.72343e-26	9.50686e-25	protein_coding|FAR2
ENSG00000042980	503.174	3.96291	0.417548	9.49092	2.2901e-21	8.1254e-20	protein_coding|ADAM28
ENSG00000254827	56.3084	3.95	0.579309	6.81847	9.20136e-12	1.13795e-10	protein_coding|SLC22A18AS
ENSG00000127528	682.049	3.94274	0.303321	12.9985	1.24687e-38	1.75257e-36	protein_coding|KLF2
ENSG00000106069	112.033	3.9398	0.384642	10.2428	1.27507e-24	5.89841e-23	protein_coding|CHN2
ENSG00000119408	729.887	3.92662	0.255947	15.3415	4.03698e-53	1.96708e-50	protein_coding|NEK6
ENSG00000174236	110.726	3.89859	0.398489	9.78345	1.32607e-22	5.14178e-21	protein_coding|REP15
ENSG00000188257	137.858	3.89846	1.05396	3.69887	0.000216566	0.00068508	protein_coding|PLA2G2A
ENSG00000147206	49.1765	3.89639	0.796957	4.88909	1.01305e-06	5.21253e-06	protein_coding|NXF3
ENSG00000116833	150.732	3.89504	0.45816	8.50149	1.87168e-17	4.52985e-16	protein_coding|NR5A2
ENSG00000151882	415.957	3.89422	0.315245	12.353	4.69444e-35	4.79884e-33	protein_coding|CCL28
ENSG00000169213	589.103	3.88521	0.374413	10.3768	3.16211e-25	1.57379e-23	protein_coding|RAB3B
ENSG00000009765	285.051	3.88133	0.338691	11.4598	2.10018e-30	1.56635e-28	protein_coding|IYD
ENSG00000100031	382.298	3.87242	0.450913	8.58796	8.85267e-18	2.19709e-16	protein_coding|GGT1
ENSG00000171914	1288.29	3.86929	0.300127	12.8922	4.98062e-38	6.61879e-36	protein_coding|TLN2
ENSG00000167701	439.91	3.8674	0.415348	9.31123	1.26365e-20	4.13246e-19	protein_coding|GPT
ENSG00000073792	579.053	3.85843	0.501933	7.68715	1.50448e-14	2.68528e-13	protein_coding|IGF2BP2
ENSG00000135697	75.8813	3.85455	0.775382	4.97117	6.65503e-07	3.57003e-06	protein_coding|BCO1
ENSG00000175311	436.032	3.85083	0.303975	12.6683	8.86687e-37	1.04529e-34	protein_coding|ANKS4B
ENSG00000211679	92.5038	3.84273	1.35661	2.83261	0.004617	0.0105028	IG_C_gene|IGLC3
ENSG00000106089	85.2159	3.83512	0.298501	12.8479	8.83589e-38	1.11347e-35	protein_coding|STX1A
ENSG00000177181	105.741	3.82832	0.393498	9.72894	2.26943e-22	8.68445e-21	protein_coding|RIMKLA
ENSG00000123095	510.804	3.82533	0.38879	9.83906	7.64192e-23	3.01616e-21	protein_coding|BHLHE41
ENSG00000154153	135.702	3.81985	0.348449	10.9624	5.79116e-28	3.60235e-26	protein_coding|RETREG1
ENSG00000102996	1503.68	3.81701	0.268026	14.2412	5.08503e-46	1.2816e-43	protein_coding|MMP15
ENSG00000153930	40.8536	3.8029	0.697162	5.45483	4.90196e-08	3.29457e-07	protein_coding|ANKFN1
ENSG00000064651	2342.54	3.79227	0.254473	14.9024	3.17808e-50	1.2556e-47	protein_coding|SLC12A2
ENSG00000204642	183.347	3.78507	0.946743	3.99799	6.38838e-05	0.000226005	protein_coding|HLA-F
ENSG00000187699	135.907	3.78463	0.41232	9.17887	4.35657e-20	1.37547e-18	protein_coding|C2orf88
ENSG00000268104	553.099	3.78095	0.678589	5.57179	2.52137e-08	1.76604e-07	protein_coding|SLC6A14
ENSG00000106565	178.952	3.77612	0.518465	7.28327	3.25834e-13	4.96667e-12	protein_coding|TMEM176B
ENSG00000135114	238.5	3.77209	0.650469	5.79903	6.66989e-09	5.19725e-08	protein_coding|OASL
ENSG00000183778	1879.2	3.75836	0.734554	5.11653	3.11212e-07	1.77499e-06	protein_coding|B3GALT5
ENSG00000235162	784.007	3.74117	0.298873	12.5176	5.98143e-36	6.52511e-34	protein_coding|C12orf75
ENSG00000198189	323.866	3.73383	0.298895	12.4921	8.24435e-36	8.79678e-34	protein_coding|HSD17B11
ENSG00000109610	123.834	3.72885	0.427688	8.71863	2.81593e-18	7.39017e-17	protein_coding|SOD3
ENSG00000152503	112.42	3.72655	0.445513	8.36463	6.03055e-17	1.38608e-15	protein_coding|TRIM36
ENSG00000122778	208.045	3.72587	0.36944	10.0852	6.42434e-24	2.77843e-22	protein_coding|KIAA1549
ENSG00000130038	296.452	3.71236	0.234353	15.8409	1.62522e-56	1.07988e-53	protein_coding|CRACR2A
ENSG00000170456	191.501	3.65276	0.307017	11.8976	1.21809e-32	1.07915e-30	protein_coding|DENND5B
ENSG00000002933	83.4479	3.64682	0.560371	6.50787	7.62246e-11	8.14044e-10	protein_coding|TMEM176A
ENSG00000137834	187.376	3.64589	0.312754	11.6574	2.10423e-31	1.73783e-29	protein_coding|SMAD6
ENSG00000008300	187.967	3.63064	0.375516	9.66839	4.10773e-22	1.53966e-20	protein_coding|CELSR3
ENSG00000075223	499.539	3.62442	0.336452	10.7725	4.64253e-27	2.62025e-25	protein_coding|SEMA3C
ENSG00000187678	179.08	3.61746	0.428121	8.44963	2.92237e-17	6.94622e-16	protein_coding|SPRY4
ENSG00000134627	70.8377	3.57589	0.438849	8.14834	3.68956e-16	7.85066e-15	protein_coding|PIWIL4
ENSG00000001561	141.703	3.57372	0.494259	7.23047	4.81313e-13	7.15024e-12	protein_coding|ENPP4
ENSG00000135324	103.042	3.57315	0.386445	9.2462	2.32607e-20	7.44036e-19	protein_coding|MRAP2
ENSG00000132465	307.532	3.56452	1.09113	3.2668	0.0010877	0.00288515	protein_coding|JCHAIN
ENSG00000150656	56.8257	3.56451	0.530598	6.7179	1.84359e-11	2.18924e-10	protein_coding|CNDP1
ENSG00000197142	1247.32	3.56252	0.348252	10.2297	1.45944e-24	6.72625e-23	protein_coding|ACSL5
ENSG00000196371	447.732	3.55741	0.327112	10.8752	1.51345e-27	9.06707e-26	protein_coding|FUT4
ENSG00000137198	38.9268	3.53935	0.592741	5.97116	2.35566e-09	1.97789e-08	protein_coding|GMPR
ENSG00000124920	1815.54	3.53894	0.554927	6.3773	1.80232e-10	1.8195e-09	protein_coding|MYRF
ENSG00000196730	580.882	3.53487	0.268231	13.1785	1.16729e-39	1.74116e-37	protein_coding|DAPK1
ENSG00000111859	546.083	3.52945	0.26612	13.2626	3.81272e-40	5.99294e-38	protein_coding|NEDD9
ENSG00000120341	302.234	3.52765	0.339741	10.3834	2.95196e-25	1.48288e-23	protein_coding|SEC16B
ENSG00000143416	701.885	3.52649	0.319226	11.047	2.26667e-28	1.47263e-26	protein_coding|SELENBP1
ENSG00000132170	277.878	3.52584	0.415902	8.47757	2.2994e-17	5.52838e-16	protein_coding|PPARG
ENSG00000174514	116.734	3.52416	0.569348	6.18983	6.02303e-10	5.57598e-09	protein_coding|MFSD4A
ENSG00000163734	150.254	3.51378	0.880851	3.98907	6.63335e-05	0.000234048	protein_coding|CXCL3
ENSG00000081803	435.239	3.51243	0.318893	11.0144	3.25619e-28	2.08768e-26	protein_coding|CADPS2
ENSG00000073605	774.831	3.51087	0.325807	10.7759	4.47367e-27	2.53473e-25	protein_coding|GSDMB
ENSG00000211598	39.4197	3.50722	1.48419	2.36305	0.0181251	0.0353978	IG_V_gene|IGKV4-1
ENSG00000133816	1383.8	3.49124	0.216364	16.136	1.42552e-58	1.15768e-55	protein_coding|MICAL2
ENSG00000162817	563.947	3.48429	0.287181	12.1327	7.08605e-34	6.95194e-32	protein_coding|C1orf115
ENSG00000087085	241.347	3.45837	0.56106	6.16399	7.09343e-10	6.50513e-09	protein_coding|ACHE
ENSG00000099256	34.8794	3.43864	0.403345	8.5253	1.52414e-17	3.71951e-16	protein_coding|PRTFDC1
ENSG00000077044	757.36	3.42893	0.305259	11.2329	2.81189e-29	1.92978e-27	protein_coding|DGKD
ENSG00000144485	87.7976	3.42307	0.349781	9.78633	1.28889e-22	5.01091e-21	protein_coding|HES6
ENSG00000166126	677.17	3.41804	0.295586	11.5636	6.30018e-31	4.97817e-29	protein_coding|AMN
ENSG00000125845	360.118	3.40974	0.328965	10.365	3.57577e-25	1.77189e-23	protein_coding|BMP2
ENSG00000145685	335.818	3.40744	0.228579	14.907	2.96742e-50	1.20494e-47	protein_coding|LHFPL2
ENSG00000185339	76.7703	3.37676	0.441317	7.65154	1.98579e-14	3.51859e-13	protein_coding|TCN2
ENSG00000143891	362.315	3.36837	0.312578	10.7761	4.46445e-27	2.53473e-25	protein_coding|GALM
ENSG00000143653	201.113	3.36796	0.312539	10.7761	4.46285e-27	2.53473e-25	protein_coding|SCCPDH
ENSG00000140297	2326.6	3.36468	0.404224	8.3238	8.51902e-17	1.93371e-15	protein_coding|GCNT3
ENSG00000103187	2352.23	3.35986	0.26694	12.5866	2.50374e-36	2.83718e-34	protein_coding|COTL1
ENSG00000167600	2920.31	3.35928	0.375017	8.95767	3.31602e-19	9.75324e-18	protein_coding|CYP2S1
ENSG00000175344	160.86	3.3583	0.327113	10.2665	9.97607e-25	4.67404e-23	protein_coding|CHRNA7
ENSG00000205502	57.6191	3.35774	0.592523	5.66685	1.45445e-08	1.06626e-07	protein_coding|C2CD4B
ENSG00000025434	222.869	3.35524	0.288658	11.6236	3.12743e-31	2.52579e-29	protein_coding|NR1H3
ENSG00000168952	143.029	3.34738	0.457595	7.31517	2.57058e-13	3.96798e-12	protein_coding|STXBP6
ENSG00000151623	570.25	3.34378	0.398307	8.39498	4.65955e-17	1.09033e-15	protein_coding|NR3C2
ENSG00000108846	3074.01	3.34351	0.294302	11.3608	6.55378e-30	4.69623e-28	protein_coding|ABCC3
ENSG00000128203	283.082	3.32841	0.449029	7.41246	1.23977e-13	2.00697e-12	protein_coding|ASPHD2
ENSG00000164292	188.504	3.31544	0.40005	8.28756	1.15597e-16	2.57199e-15	protein_coding|RHOBTB3
ENSG00000243649	534.203	3.31371	0.820136	4.04044	5.33509e-05	0.000192564	protein_coding|CFB
ENSG00000130517	411.639	3.31108	0.264826	12.5028	7.20492e-36	7.74423e-34	protein_coding|PGPEP1
ENSG00000066230	1434.73	3.31002	0.425995	7.7701	7.84239e-15	1.45298e-13	protein_coding|SLC9A3
ENSG00000120149	57.6373	3.2956	0.423734	7.77752	7.39605e-15	1.37202e-13	protein_coding|MSX2
ENSG00000161798	184.601	3.2733	0.734549	4.4562	8.34254e-06	3.55854e-05	protein_coding|AQP5
ENSG00000151135	326.172	3.27228	0.233061	14.0404	8.81644e-45	1.95271e-42	protein_coding|TMEM263
ENSG00000107537	283.568	3.26808	0.283817	11.5147	1.11195e-30	8.60024e-29	protein_coding|PHYH
ENSG00000155380	918.247	3.26507	0.895046	3.64793	0.000264358	0.000819767	protein_coding|SLC16A1
ENSG00000110042	1019.68	3.26213	0.31299	10.4225	1.95783e-25	1.00419e-23	protein_coding|DTX4
ENSG00000154822	233.783	3.25765	0.254476	12.8014	1.61059e-37	1.99523e-35	protein_coding|PLCL2
ENSG00000179588	839.037	3.25122	0.256839	12.6586	1.003e-36	1.17295e-34	protein_coding|ZFPM1
ENSG00000113504	761.348	3.24193	0.312418	10.3769	3.15868e-25	1.57379e-23	protein_coding|SLC12A7
ENSG00000203799	40.7237	3.24155	0.766064	4.23143	2.32206e-05	9.06863e-05	transcribed_unitary_pseudogene|CCDC162P
ENSG00000165238	933.116	3.24091	0.52797	6.13844	8.33354e-10	7.56174e-09	protein_coding|WNK2
ENSG00000211677	288.943	3.23667	1.04111	3.10888	0.00187799	0.00471124	IG_C_gene|IGLC2
ENSG00000188761	290.948	3.23625	0.304618	10.624	2.30572e-26	1.25298e-24	protein_coding|BCL2L15
ENSG00000130234	566.31	3.22656	0.411838	7.83452	4.70619e-15	8.92284e-14	protein_coding|ACE2
ENSG00000169435	970.943	3.22195	0.322564	9.98854	1.71091e-23	7.18682e-22	protein_coding|RASSF6
ENSG00000161955	435.485	3.21838	0.31181	10.3216	5.62745e-25	2.72463e-23	protein_coding|TNFSF13
ENSG00000123146	733.583	3.21665	0.257081	12.5122	6.40305e-36	6.93332e-34	protein_coding|ADGRE5
ENSG00000109501	423.37	3.207	0.297317	10.7865	3.98873e-27	2.30463e-25	protein_coding|WFS1
ENSG00000172794	52.9198	3.18007	0.433321	7.33883	2.1547e-13	3.35793e-12	protein_coding|RAB37
ENSG00000116771	154.536	3.17782	0.273285	11.6282	2.96213e-31	2.40558e-29	protein_coding|AGMAT
ENSG00000186417	74.2355	3.17753	0.543073	5.85102	4.88564e-09	3.90264e-08	protein_coding|GLDN
ENSG00000243989	624.788	3.17646	0.248439	12.7856	1.97216e-37	2.42261e-35	protein_coding|ACY1
ENSG00000176387	477.165	3.17289	0.317375	9.99731	1.56586e-23	6.59648e-22	protein_coding|HSD11B2
ENSG00000248672	149.142	3.16705	1.19369	2.65317	0.00797406	0.0170791	protein_coding|LY75-CD302
ENSG00000040199	240.825	3.16252	0.407299	7.76462	8.18883e-15	1.51142e-13	protein_coding|PHLPP2
ENSG00000156966	1127.34	3.15913	0.536808	5.88503	3.97986e-09	3.23029e-08	protein_coding|B3GNT7
ENSG00000165507	101.632	3.14275	0.447997	7.01512	2.29755e-12	3.11555e-11	protein_coding|DEPP1
ENSG00000106688	382.714	3.13844	0.473852	6.62325	3.51387e-11	3.9634e-10	protein_coding|SLC1A1
ENSG00000188089	765.284	3.12644	0.780817	4.00406	6.22646e-05	0.000221223	protein_coding|PLA2G4E
ENSG00000073756	52.8376	3.12407	0.607666	5.1411	2.73133e-07	1.57253e-06	protein_coding|PTGS2
ENSG00000057294	1255.2	3.12405	0.284792	10.9696	5.35184e-28	3.35765e-26	protein_coding|PKP2
ENSG00000266714	1804.48	3.1136	0.344401	9.04063	1.55766e-19	4.71425e-18	protein_coding|MYO15B
ENSG00000135048	1768.65	3.11062	0.217701	14.2885	2.58235e-46	6.86343e-44	protein_coding|CEMIP2
ENSG00000196139	1434.5	3.10631	0.318635	9.74878	1.86694e-22	7.18181e-21	protein_coding|AKR1C3
ENSG00000129003	1709.6	3.09573	0.23219	13.3328	1.49282e-40	2.37196e-38	protein_coding|VPS13C
ENSG00000103056	1423.31	3.09132	0.445184	6.94391	3.81396e-12	5.00921e-11	protein_coding|SMPD3
ENSG00000182957	710.11	3.08968	0.262868	11.7537	6.75692e-32	5.7426e-30	protein_coding|SPATA13
ENSG00000164574	862.096	3.08015	0.227524	13.5377	9.37346e-42	1.61201e-39	protein_coding|GALNT10
ENSG00000204991	753.063	3.0801	0.284232	10.8366	2.30981e-27	1.37255e-25	protein_coding|SPIRE2
ENSG00000181381	907.522	3.07705	0.355429	8.65728	4.83138e-18	1.22826e-16	protein_coding|DDX60L
ENSG00000165959	1053.18	3.06968	0.271772	11.2951	1.38818e-29	9.75597e-28	protein_coding|CLMN
ENSG00000196502	454.166	3.06278	0.310392	9.86747	5.76009e-23	2.31322e-21	protein_coding|SULT1A1
ENSG00000173546	86.7281	3.06002	0.436108	7.01664	2.27267e-12	3.08793e-11	protein_coding|CSPG4
ENSG00000168386	462.85	3.05723	0.262391	11.6514	2.25663e-31	1.84288e-29	protein_coding|FILIP1L
ENSG00000008517	379.332	3.05577	0.348473	8.76903	1.80219e-18	4.8606e-17	protein_coding|IL32
ENSG00000153395	397.328	3.05	0.368127	8.28519	1.17922e-16	2.61974e-15	protein_coding|LPCAT1
ENSG00000169891	347.632	3.04937	0.337354	9.03907	1.58004e-19	4.76228e-18	protein_coding|REPS2
ENSG00000257594	1033.66	3.04294	0.230504	13.2013	8.6264e-40	1.31355e-37	protein_coding|GALNT4
ENSG00000106397	347.355	3.03953	0.212857	14.2797	2.92793e-46	7.64294e-44	protein_coding|PLOD3
ENSG00000198286	326.249	3.03851	0.326649	9.30206	1.37752e-20	4.49477e-19	protein_coding|CARD11
ENSG00000049089	96.9355	3.0383	0.465959	6.52052	7.00621e-11	7.51959e-10	protein_coding|COL9A2
ENSG00000159640	511.196	3.01359	0.29382	10.2566	1.10552e-24	5.1631e-23	protein_coding|ACE
ENSG00000137628	1803.96	3.01301	0.593389	5.07763	3.82182e-07	2.14544e-06	protein_coding|DDX60
ENSG00000196684	123.145	3.01117	0.31282	9.62588	6.21744e-22	2.30301e-20	protein_coding|HSH2D
ENSG00000106404	171.255	3.00855	0.362513	8.29914	1.04866e-16	2.34393e-15	protein_coding|CLDN15
ENSG00000211592	627.079	3.00461	1.07747	2.78859	0.00529381	0.0118798	IG_C_gene|IGKC
ENSG00000167191	306.804	2.99069	0.469098	6.3754	1.8248e-10	1.83712e-09	protein_coding|GPRC5B
ENSG00000198959	187.062	2.9876	0.397723	7.51176	5.83388e-14	9.74625e-13	protein_coding|TGM2
ENSG00000168016	826.273	2.97673	1.08295	2.74872	0.0059828	0.013241	protein_coding|TRANK1
ENSG00000127838	772.907	2.97445	0.248209	11.9837	4.32774e-33	4.00398e-31	protein_coding|PNKD
ENSG00000164078	1225.52	2.97118	0.21004	14.1458	1.98255e-45	4.67433e-43	protein_coding|MST1R
ENSG00000012223	285.732	2.97102	1.18912	2.49849	0.0124723	0.0254388	protein_coding|LTF
ENSG00000065485	284.339	2.96892	0.225771	13.1502	1.69821e-39	2.50752e-37	protein_coding|PDIA5
ENSG00000213648	79.9512	2.94996	0.803404	3.67183	0.000240821	0.000754787	protein_coding|SULT1A4
ENSG00000196511	55.698	2.94948	0.422709	6.97755	3.00376e-12	3.99172e-11	protein_coding|TPK1
ENSG00000125538	131.076	2.94274	0.567626	5.1843	2.16823e-07	1.27495e-06	protein_coding|IL1B
ENSG00000118777	190.661	2.94234	0.38853	7.57301	3.64687e-14	6.27176e-13	protein_coding|ABCG2
ENSG00000168062	64.4881	2.93406	0.9847	2.97965	0.00288577	0.00689397	protein_coding|BATF2
ENSG00000166250	45.1244	2.92921	0.515809	5.67887	1.35588e-08	1.00001e-07	protein_coding|CLMP
ENSG00000167771	41.4173	2.92565	0.422135	6.93061	4.19015e-12	5.46402e-11	protein_coding|RCOR2
ENSG00000165626	217.75	2.92444	0.306492	9.54167	1.40556e-21	5.11107e-20	protein_coding|BEND7
ENSG00000162174	151.31	2.92393	0.32228	9.07264	1.16169e-19	3.56007e-18	protein_coding|ASRGL1
ENSG00000058085	1637.61	2.9135	0.220452	13.2161	7.08727e-40	1.10215e-37	protein_coding|LAMC2
ENSG00000114771	84.3396	2.91304	0.50794	5.73501	9.7507e-09	7.34342e-08	protein_coding|AADAC
ENSG00000111490	145.403	2.90576	0.299924	9.68834	3.37984e-22	1.27996e-20	protein_coding|TBC1D30
ENSG00000074047	53.533	2.90368	0.586233	4.95312	7.30316e-07	3.88351e-06	protein_coding|GLI2
ENSG00000111885	600.193	2.9033	0.231741	12.5282	5.23075e-36	5.74911e-34	protein_coding|MAN1A1
ENSG00000204764	58.1663	2.90096	0.539298	5.37913	7.4847e-08	4.85409e-07	protein_coding|RANBP17
ENSG00000136295	779.788	2.89607	0.192419	15.0509	3.40817e-51	1.60712e-48	protein_coding|TTYH3
ENSG00000138722	40.2302	2.88368	0.805146	3.58156	0.000341549	0.00102816	protein_coding|MMRN1
ENSG00000170412	247.719	2.87834	0.272623	10.558	4.66708e-26	2.46294e-24	protein_coding|GPRC5C
ENSG00000157470	53.2922	2.86798	0.416686	6.88282	5.86788e-12	7.50452e-11	protein_coding|FAM81A
ENSG00000103089	725.339	2.86539	0.368894	7.76752	8.00383e-15	1.47914e-13	protein_coding|FA2H
ENSG00000185532	44.2498	2.86449	0.548064	5.22656	1.72697e-07	1.03717e-06	protein_coding|PRKG1
ENSG00000173221	149.876	2.85216	0.280357	10.1733	2.60906e-24	1.16634e-22	protein_coding|GLRX
ENSG00000151491	551.987	2.85001	0.376286	7.57404	3.61786e-14	6.24237e-13	protein_coding|EPS8
ENSG00000043591	18.4445	2.84902	0.426026	6.68743	2.27127e-11	2.64343e-10	protein_coding|ADRB1
ENSG00000170537	138.16	2.84698	0.283478	10.043	9.85811e-24	4.21362e-22	protein_coding|TMC7
ENSG00000147010	751.707	2.84391	0.236407	12.0297	2.48087e-33	2.3397e-31	protein_coding|SH3KBP1
ENSG00000169071	55.9882	2.84363	0.531545	5.34974	8.80808e-08	5.63486e-07	protein_coding|ROR2
ENSG00000243955	231.014	2.84084	0.765211	3.7125	0.000205225	0.000652736	protein_coding|GSTA1
ENSG00000154229	622.299	2.84072	0.220988	12.8547	8.09811e-38	1.03841e-35	protein_coding|PRKCA
ENSG00000164114	97.8471	2.84021	0.562051	5.0533	4.34243e-07	2.4136e-06	protein_coding|MAP9
ENSG00000143556	3668.9	2.83665	1.05185	2.69682	0.00700042	0.0152212	protein_coding|S100A7
ENSG00000107281	623.987	2.83634	0.270695	10.478	1.09037e-25	5.69249e-24	protein_coding|NPDC1
ENSG00000133019	66.9727	2.83526	0.447851	6.33081	2.43879e-10	2.39908e-09	protein_coding|CHRM3
ENSG00000166415	217.308	2.83425	0.377268	7.51258	5.79733e-14	9.70737e-13	protein_coding|WDR72
ENSG00000233217	56.8744	2.83193	0.398889	7.09953	1.25183e-12	1.76975e-11	transcribed_unitary_pseudogene|MROH3P
ENSG00000023171	87.8834	2.83147	0.403147	7.02342	2.16506e-12	2.96396e-11	protein_coding|GRAMD1B
ENSG00000139410	53.9272	2.83051	0.355968	7.95157	1.84157e-15	3.63785e-14	protein_coding|SDSL
ENSG00000138449	1087.73	2.82426	0.279517	10.1041	5.29967e-24	2.32645e-22	protein_coding|SLC40A1
ENSG00000204351	190.859	2.82383	1.19319	2.36662	0.0179512	0.0350958	protein_coding|SKIV2L
ENSG00000134323	251.533	2.81383	0.400399	7.02755	2.10185e-12	2.88497e-11	protein_coding|MYCN
ENSG00000104870	866.563	2.81175	0.273485	10.2812	8.56663e-25	4.05265e-23	protein_coding|FCGRT
ENSG00000064787	4634.89	2.80649	0.426682	6.57746	4.78543e-11	5.27155e-10	protein_coding|BCAS1
ENSG00000172828	506.923	2.80606	0.291417	9.62903	6.02978e-22	2.24283e-20	protein_coding|CES3
ENSG00000149328	272.439	2.80414	0.327302	8.56746	1.05797e-17	2.59922e-16	protein_coding|GLB1L2
ENSG00000139508	150.177	2.80292	0.336519	8.32915	8.1426e-17	1.85403e-15	protein_coding|SLC46A3
ENSG00000083857	8485.75	2.8023	0.181131	15.4711	5.43643e-54	2.94332e-51	protein_coding|FAT1
ENSG00000014914	460.458	2.79943	0.274917	10.1828	2.36642e-24	1.06111e-22	protein_coding|MTMR11
ENSG00000010310	121.536	2.79732	0.432287	6.47098	9.73674e-11	1.0225e-09	protein_coding|GIPR
ENSG00000141576	80.4452	2.79651	0.546003	5.12178	3.02661e-07	1.7323e-06	protein_coding|RNF157
ENSG00000090020	3450.13	2.79147	0.225161	12.3977	2.69054e-35	2.76974e-33	protein_coding|SLC9A1
ENSG00000145247	895.145	2.78913	0.247131	11.286	1.53846e-29	1.07091e-27	protein_coding|OCIAD2
ENSG00000112773	950.571	2.78529	0.235813	11.8114	3.40726e-32	2.96472e-30	protein_coding|TENT5A
ENSG00000039139	40.0129	2.78455	0.610805	4.55881	5.14439e-06	2.27743e-05	protein_coding|DNAH5
ENSG00000102265	453.301	2.78182	0.240514	11.5661	6.11698e-31	4.85967e-29	protein_coding|TIMP1
ENSG00000038427	109.49	2.77799	0.424238	6.54818	5.82437e-11	6.33487e-10	protein_coding|VCAN
ENSG00000155629	164.24	2.7692	0.310981	8.90472	5.3521e-19	1.53707e-17	protein_coding|PIK3AP1
ENSG00000184557	255.327	2.76831	0.417306	6.63377	3.27212e-11	3.71365e-10	protein_coding|SOCS3
ENSG00000142621	61.5503	2.7631	0.374948	7.36929	1.71543e-13	2.71387e-12	protein_coding|FHAD1
ENSG00000154310	1138.75	2.76213	0.345377	7.99743	1.27041e-15	2.55445e-14	protein_coding|TNIK
ENSG00000215018	105.115	2.75871	0.35063	7.86787	3.60742e-15	6.92948e-14	protein_coding|COL28A1
ENSG00000168237	326.246	2.75439	0.240141	11.4699	1.86844e-30	1.40788e-28	protein_coding|GLYCTK
ENSG00000215512	41.3501	2.75409	0.489942	5.62126	1.8957e-08	1.36374e-07	transcribed_unprocessed_pseudogene|AP005901.1
ENSG00000149798	70.1406	2.75244	0.373827	7.36286	1.80009e-13	2.84165e-12	protein_coding|CDC42EP2
ENSG00000173530	97.4845	2.75081	0.30432	9.0392	1.57823e-19	4.76228e-18	protein_coding|TNFRSF10D
ENSG00000110492	894.89	2.74836	0.291736	9.42072	4.48e-21	1.52654e-19	protein_coding|MDK
ENSG00000198133	78.8016	2.74465	0.354866	7.73431	1.03963e-14	1.89729e-13	protein_coding|TMEM229B
ENSG00000146955	67.47	2.74251	0.343696	7.97947	1.4696e-15	2.93478e-14	protein_coding|RAB19
ENSG00000029534	67.7826	2.73757	0.548689	4.98929	6.06008e-07	3.2737e-06	protein_coding|ANK1
ENSG00000140391	3783.07	2.73645	0.253488	10.7952	3.62592e-27	2.10332e-25	protein_coding|TSPAN3
ENSG00000205403	349.376	2.7341	0.390543	7.00078	2.5454e-12	3.41991e-11	protein_coding|CFI
ENSG00000111057	8353.93	2.71508	0.289148	9.38993	6.00407e-21	2.03166e-19	protein_coding|KRT18
ENSG00000157833	97.5905	2.71282	0.473724	5.72658	1.02474e-08	7.70556e-08	protein_coding|GAREM2
ENSG00000133392	209.309	2.71229	0.603159	4.49681	6.89793e-06	2.98679e-05	protein_coding|MYH11
ENSG00000133135	739.777	2.70905	0.24457	11.0768	1.62589e-28	1.0706e-26	protein_coding|RNF128
ENSG00000125999	48.3455	2.70569	0.542207	4.99014	6.0335e-07	3.26055e-06	protein_coding|BPIFB1
ENSG00000138028	145.498	2.70523	0.374137	7.23058	4.80929e-13	7.15024e-12	protein_coding|CGREF1
ENSG00000186340	635.098	2.69991	0.616892	4.37664	1.20524e-05	4.98395e-05	protein_coding|THBS2
ENSG00000138735	328.206	2.69716	0.315818	8.54025	1.33932e-17	3.27943e-16	protein_coding|PDE5A
ENSG00000198846	55.9539	2.69518	0.390062	6.90962	4.85955e-12	6.29202e-11	protein_coding|TOX
ENSG00000088899	215.072	2.69272	0.257075	10.4745	1.13193e-25	5.88844e-24	protein_coding|LZTS3
ENSG00000246082	61.2425	2.68472	0.396011	6.77941	1.2067e-11	1.46752e-10	transcribed_unitary_pseudogene|NUDT16P1
ENSG00000155366	1564.98	2.68455	0.231192	11.6118	3.59032e-31	2.88369e-29	protein_coding|RHOC
ENSG00000140968	337.694	2.68289	0.374724	7.15965	8.08812e-13	1.166e-11	protein_coding|IRF8
ENSG00000073464	33.0017	2.67883	0.465222	5.75817	8.50307e-09	6.46039e-08	protein_coding|CLCN4
ENSG00000152767	639.417	2.67372	0.28616	9.34346	9.32408e-21	3.08385e-19	protein_coding|FARP1
ENSG00000173926	106.235	2.67248	0.329369	8.11392	4.90136e-16	1.02943e-14	protein_coding|MARCHF3
ENSG00000198429	124.258	2.66833	0.346573	7.69917	1.36952e-14	2.46851e-13	protein_coding|ZNF69
ENSG00000139163	1341.86	2.66825	0.194389	13.7263	7.06061e-43	1.30648e-40	protein_coding|ETNK1
ENSG00000164251	738.032	2.65663	0.217471	12.2161	2.5518e-34	2.52042e-32	protein_coding|F2RL1
ENSG00000117318	272.144	2.65642	0.216643	12.2618	1.45317e-34	1.45496e-32	protein_coding|ID3
ENSG00000229715	67.7427	2.65637	0.370881	7.16232	7.93244e-13	1.14581e-11	transcribed_unprocessed_pseudogene|EEF1DP3
ENSG00000148468	818.324	2.64938	0.308991	8.57431	9.96844e-18	2.46146e-16	protein_coding|FAM171A1
ENSG00000153064	73.0414	2.64802	0.394765	6.70784	1.97524e-11	2.33609e-10	protein_coding|BANK1
ENSG00000128342	78.3724	2.63622	0.4282	6.15652	7.43596e-10	6.79116e-09	protein_coding|LIF
ENSG00000173890	266.326	2.62485	0.449616	5.83798	5.28365e-09	4.1908e-08	protein_coding|GPR160
ENSG00000149177	698.154	2.62245	0.253295	10.3533	4.04143e-25	1.99586e-23	protein_coding|PTPRJ
ENSG00000169116	455.813	2.62102	0.391324	6.69782	2.11548e-11	2.48187e-10	protein_coding|PARM1
ENSG00000118997	29.5239	2.62011	0.41786	6.2703	3.60348e-10	3.45187e-09	protein_coding|DNAH7
ENSG00000176928	40.2749	2.61979	0.87808	2.98354	0.00284935	0.00681809	protein_coding|GCNT4
ENSG00000183840	157.277	2.61536	0.322482	8.11009	5.05806e-16	1.05929e-14	protein_coding|GPR39
ENSG00000050405	4799.12	2.61373	0.188285	13.8818	8.16975e-44	1.65869e-41	protein_coding|LIMA1
ENSG00000171067	741.45	2.61341	0.183253	14.2612	3.82026e-46	9.79728e-44	protein_coding|C11orf24
ENSG00000129654	32.8751	2.60527	0.688509	3.78393	0.00015437	0.000504715	protein_coding|FOXJ1
ENSG00000104321	28.2414	2.6047	0.643568	4.04728	5.18152e-05	0.000187474	protein_coding|TRPA1
ENSG00000145569	288.232	2.60197	0.323539	8.04223	8.82185e-16	1.8112e-14	protein_coding|OTULINL
ENSG00000125848	126.342	2.59777	0.29092	8.9295	4.27942e-19	1.24367e-17	protein_coding|FLRT3
ENSG00000117707	50.4364	2.59292	0.565631	4.58411	4.55929e-06	2.0419e-05	protein_coding|PROX1
ENSG00000105327	43.8744	2.58426	0.340075	7.59908	2.98251e-14	5.19647e-13	protein_coding|BBC3
ENSG00000154274	525.719	2.58406	0.334065	7.73521	1.03233e-14	1.88868e-13	protein_coding|C4orf19
ENSG00000165801	412.244	2.581	0.260585	9.90466	3.97329e-23	1.62239e-21	protein_coding|ARHGEF40
ENSG00000173918	56.8575	2.57818	0.417346	6.17755	6.51019e-10	5.99282e-09	protein_coding|C1QTNF1
ENSG00000185551	554.136	2.5776	0.247907	10.3975	2.54603e-25	1.29229e-23	protein_coding|NR2F2
ENSG00000141655	1010.55	2.56676	0.319441	8.03517	9.34457e-16	1.90781e-14	protein_coding|TNFRSF11A
ENSG00000139318	383.871	2.56662	0.228289	11.2429	2.51049e-29	1.73105e-27	protein_coding|DUSP6
ENSG00000129946	91.3023	2.56418	0.415909	6.16523	7.03824e-10	6.45857e-09	protein_coding|SHC2
ENSG00000139998	49.5879	2.56394	0.592527	4.32713	1.51066e-05	6.13242e-05	protein_coding|RAB15
ENSG00000128536	80.9298	2.56187	0.387381	6.61332	3.75805e-11	4.22253e-10	protein_coding|CDHR3
ENSG00000166780	34.2964	2.55829	0.586536	4.3617	1.29058e-05	5.31127e-05	protein_coding|BMERB1
ENSG00000169174	204.362	2.55583	0.443541	5.76233	8.29617e-09	6.31961e-08	protein_coding|PCSK9
ENSG00000203485	4906.55	2.55452	0.215393	11.8598	1.91502e-32	1.67627e-30	protein_coding|INF2
ENSG00000135111	443.06	2.54575	0.328213	7.75639	8.7381e-15	1.60671e-13	protein_coding|TBX3
ENSG00000170345	1448.22	2.5425	0.410473	6.19408	5.86282e-10	5.43454e-09	protein_coding|FOS
ENSG00000171428	159.126	2.54212	0.292609	8.68775	3.69676e-18	9.59845e-17	protein_coding|NAT1
ENSG00000163251	1410.15	2.53941	0.192222	13.2108	7.60076e-40	1.16956e-37	protein_coding|FZD5
ENSG00000115758	834.211	2.53255	0.28659	8.83685	9.8458e-19	2.71558e-17	protein_coding|ODC1
ENSG00000196975	2400.3	2.52427	0.22627	11.156	6.69057e-29	4.48636e-27	protein_coding|ANXA4
ENSG00000174607	367.811	2.52416	0.282647	8.93043	4.24355e-19	1.2357e-17	protein_coding|UGT8
ENSG00000137171	735.652	2.52311	0.262388	9.61596	6.84683e-22	2.52108e-20	protein_coding|KLC4
ENSG00000186854	180.09	2.52214	0.341822	7.3785	1.60086e-13	2.56032e-12	protein_coding|TRABD2A
ENSG00000019102	1129.09	2.52032	0.399502	6.30865	2.81482e-10	2.74048e-09	protein_coding|VSIG2
ENSG00000261052	417.023	2.51695	0.335096	7.51113	5.86191e-14	9.78189e-13	protein_coding|SULT1A3
ENSG00000127329	315.111	2.51338	0.283911	8.85269	8.54334e-19	2.38333e-17	protein_coding|PTPRB
ENSG00000165092	1492.88	2.50959	0.55996	4.48173	7.40407e-06	3.19082e-05	protein_coding|ALDH1A1
ENSG00000015520	203.235	2.50629	0.524356	4.77975	1.75514e-06	8.66485e-06	protein_coding|NPC1L1
ENSG00000254550	40.9341	2.504	0.458056	5.46657	4.58827e-08	3.09512e-07	protein_coding|OMP
ENSG00000185989	139.054	2.50226	0.269703	9.27784	1.72952e-20	5.61825e-19	protein_coding|RASA3
ENSG00000225697	368.759	2.4983	0.212876	11.736	8.33811e-32	7.00497e-30	protein_coding|SLC26A6
ENSG00000136717	496.532	2.49417	0.265355	9.39936	5.48982e-21	1.86628e-19	protein_coding|BIN1
ENSG00000135480	3065.71	2.49403	0.432341	5.76866	7.99035e-09	6.11854e-08	protein_coding|KRT7
ENSG00000115590	836.891	2.48152	0.400144	6.20158	5.59002e-10	5.19484e-09	protein_coding|IL1R2
ENSG00000171711	63.8283	2.48138	1.0243	2.42251	0.0154138	0.0307267	protein_coding|DEFB4A
ENSG00000144452	674.6	2.47853	0.68049	3.64227	0.000270241	0.000835529	protein_coding|ABCA12
ENSG00000023445	441.651	2.47581	0.396664	6.24158	4.33183e-10	4.10121e-09	protein_coding|BIRC3
ENSG00000197959	93.7847	2.47343	0.34369	7.19669	6.16901e-13	9.08143e-12	protein_coding|DNM3
ENSG00000168646	297.688	2.46992	0.270808	9.12059	7.47187e-20	2.30917e-18	protein_coding|AXIN2
ENSG00000133321	251.532	2.46952	0.500527	4.93383	8.0632e-07	4.23376e-06	protein_coding|PLAAT4
ENSG00000141756	239.764	2.46764	0.315988	7.80926	5.75262e-15	1.08226e-13	protein_coding|FKBP10
ENSG00000028137	371.541	2.46661	0.245262	10.057	8.5534e-24	3.67746e-22	protein_coding|TNFRSF1B
ENSG00000105963	434.024	2.45892	0.414972	5.9255	3.11357e-09	2.56418e-08	protein_coding|ADAP1
ENSG00000188959	298.543	2.4557	0.450676	5.44892	5.06775e-08	3.39507e-07	protein_coding|C9orf152
ENSG00000151376	99.5865	2.44256	0.31646	7.7184	1.17803e-14	2.13388e-13	protein_coding|ME3
ENSG00000198682	790.344	2.43988	0.486774	5.01234	5.37707e-07	2.93291e-06	protein_coding|PAPSS2
ENSG00000242193	474.105	2.43528	0.299825	8.12232	4.57365e-16	9.63365e-15	transcribed_unitary_pseudogene|CRYZL2P
ENSG00000167608	224.494	2.43524	0.654802	3.71904	0.000199982	0.000637864	protein_coding|TMC4
ENSG00000164211	333.515	2.43405	0.279538	8.7074	3.10932e-18	8.13096e-17	protein_coding|STARD4
ENSG00000186281	39.1737	2.43299	0.637617	3.81575	0.000135769	0.000449224	protein_coding|GPAT2
ENSG00000115641	955.992	2.4291	0.20171	12.0426	2.12255e-33	2.01477e-31	protein_coding|FHL2
ENSG00000198074	7592.15	2.42845	0.296746	8.18362	2.75437e-16	5.93856e-15	protein_coding|AKR1B10
ENSG00000165895	341.602	2.4281	0.229344	10.5872	3.41815e-26	1.83027e-24	protein_coding|ARHGAP42
ENSG00000164099	603.354	2.42064	0.288697	8.38473	5.0844e-17	1.1835e-15	protein_coding|PRSS12
ENSG00000272414	112.885	2.40915	0.472784	5.09566	3.47536e-07	1.96758e-06	protein_coding|FAM47E-STBD1
ENSG00000088386	264.937	2.40518	0.410723	5.85597	4.74232e-09	3.7923e-08	protein_coding|SLC15A1
ENSG00000151067	66.8825	2.40337	0.325372	7.38654	1.50704e-13	2.42353e-12	protein_coding|CACNA1C
ENSG00000131831	42.7013	2.39431	0.32674	7.32787	2.33832e-13	3.63248e-12	protein_coding|RAI2
ENSG00000142910	726.777	2.39377	0.338314	7.07557	1.48834e-12	2.06418e-11	protein_coding|TINAGL1
ENSG00000162461	75.4458	2.39323	0.405706	5.89892	3.65881e-09	2.98796e-08	protein_coding|SLC25A34
ENSG00000165699	59.5339	2.38804	0.836331	2.85537	0.00429863	0.00985798	protein_coding|TSC1
ENSG00000022567	967.068	2.38515	0.356124	6.69753	2.11977e-11	2.48491e-10	protein_coding|SLC45A4
ENSG00000265763	111.028	2.38372	0.309831	7.69359	1.43058e-14	2.56907e-13	protein_coding|ZNF488
ENSG00000184368	68.9461	2.38023	0.669561	3.55491	0.000378112	0.00112617	protein_coding|MAP7D2
ENSG00000101670	513.249	2.37554	0.279776	8.49085	2.05123e-17	4.95619e-16	protein_coding|LIPG
ENSG00000186314	187.834	2.37487	0.268713	8.83796	9.74802e-19	2.6937e-17	protein_coding|PRELID2
ENSG00000120756	2279.2	2.36947	0.249363	9.5021	2.05705e-21	7.35208e-20	protein_coding|PLS1
ENSG00000115738	385.033	2.36771	0.255935	9.25122	2.21951e-20	7.11508e-19	protein_coding|ID2
ENSG00000184232	376.705	2.36503	0.218263	10.8357	2.33292e-27	1.38067e-25	protein_coding|OAF
ENSG00000120162	678.163	2.36474	0.207606	11.3905	4.66301e-30	3.39123e-28	protein_coding|MOB3B
ENSG00000171105	1278.68	2.36389	0.229578	10.2967	7.29253e-25	3.48373e-23	protein_coding|INSR
ENSG00000184545	201.395	2.36228	0.381568	6.19098	5.97905e-10	5.53877e-09	protein_coding|DUSP8
ENSG00000184305	140.528	2.36021	0.340986	6.92173	4.4615e-12	5.80233e-11	protein_coding|CCSER1
ENSG00000198780	108.307	2.35593	0.249897	9.42762	4.19503e-21	1.43278e-19	protein_coding|FAM169A
ENSG00000112541	40.788	2.35401	0.711387	3.30904	0.000936148	0.00252894	protein_coding|PDE10A
ENSG00000130429	788.544	2.35261	0.201028	11.7029	1.23195e-31	1.02322e-29	protein_coding|ARPC1B
ENSG00000143776	2346.4	2.34863	0.21306	11.0234	2.94855e-28	1.89876e-26	protein_coding|CDC42BPA
ENSG00000117226	1939.74	2.34639	0.377903	6.20897	5.33319e-10	4.96881e-09	protein_coding|GBP3
ENSG00000152669	51.7758	2.34582	0.3314	7.07851	1.45713e-12	2.02283e-11	protein_coding|CCNO
ENSG00000046604	4076.35	2.34056	0.222089	10.5389	5.71896e-26	3.00718e-24	protein_coding|DSG2
ENSG00000138061	41.0321	2.33907	0.763732	3.06268	0.00219365	0.00540482	protein_coding|CYP1B1
ENSG00000123843	79.5421	2.33773	0.359211	6.50796	7.61769e-11	8.14044e-10	protein_coding|C4BPB
ENSG00000175567	102.946	2.33665	0.573481	4.07451	4.61111e-05	0.000168766	protein_coding|UCP2
ENSG00000214530	2416.67	2.3348	0.18513	12.6117	1.82086e-36	2.09586e-34	protein_coding|STARD10
ENSG00000173597	2927.25	2.33343	0.249012	9.37076	7.20096e-21	2.4143e-19	protein_coding|SULT1B1
ENSG00000164379	2414.97	2.33108	0.333894	6.98151	2.92029e-12	3.89399e-11	protein_coding|FOXQ1
ENSG00000149781	232.584	2.32173	0.275122	8.4389	3.20332e-17	7.5648e-16	protein_coding|FERMT3
ENSG00000181982	238.005	2.31825	0.226088	10.2538	1.13817e-24	5.29865e-23	protein_coding|CCDC149
ENSG00000213160	80.8103	2.31794	0.285909	8.10724	5.17808e-16	1.08288e-14	protein_coding|KLHL23
ENSG00000154511	80.787	2.31333	0.230647	10.0298	1.12784e-23	4.80663e-22	protein_coding|DIPK1A
ENSG00000130529	1603.22	2.31258	0.212257	10.8952	1.21518e-27	7.43245e-26	protein_coding|TRPM4
ENSG00000087116	72.6936	2.31154	0.454932	5.08106	3.75325e-07	2.10857e-06	protein_coding|ADAMTS2
ENSG00000118804	120.792	2.30647	0.344214	6.70069	2.07438e-11	2.43952e-10	protein_coding|STBD1
ENSG00000123612	33.8482	2.3053	0.448295	5.14236	2.71304e-07	1.56262e-06	protein_coding|ACVR1C
ENSG00000165806	886.911	2.30501	0.288734	7.98317	1.42625e-15	2.85602e-14	protein_coding|CASP7
ENSG00000111860	160.415	2.30286	0.335299	6.86808	6.50737e-12	8.24116e-11	protein_coding|CEP85L
ENSG00000171243	241.216	2.30152	0.435568	5.28394	1.26434e-07	7.81815e-07	protein_coding|SOSTDC1
ENSG00000033170	427.115	2.29863	0.261301	8.79687	1.40687e-18	3.83688e-17	protein_coding|FUT8
ENSG00000105976	967.865	2.29795	0.231269	9.93627	2.89476e-23	1.19536e-21	protein_coding|MET
ENSG00000106384	93.2633	2.29779	0.350542	6.55496	5.56581e-11	6.06719e-10	protein_coding|MOGAT3
ENSG00000107551	189.385	2.29709	0.368902	6.22682	4.75995e-10	4.47466e-09	protein_coding|RASSF4
ENSG00000076555	663.432	2.29269	0.273908	8.37029	5.74762e-17	1.32731e-15	protein_coding|ACACB
ENSG00000073849	251.903	2.28853	0.223719	10.2295	1.46323e-24	6.72625e-23	protein_coding|ST6GAL1
ENSG00000196876	45.3205	2.28833	0.538034	4.25312	2.10811e-05	8.29595e-05	protein_coding|SCN8A
ENSG00000106012	1160.24	2.28616	0.192125	11.8993	1.19289e-32	1.06327e-30	protein_coding|IQCE
ENSG00000075234	538.08	2.28599	0.253124	9.03112	1.69917e-19	5.10031e-18	protein_coding|TTC38
ENSG00000164850	44.6345	2.28428	0.503071	4.54067	5.60751e-06	2.46528e-05	protein_coding|GPER1
ENSG00000140743	268.592	2.28377	0.205154	11.132	8.76902e-29	5.85322e-27	protein_coding|CDR2
ENSG00000168961	881.946	2.28184	0.298252	7.65071	1.9988e-14	3.53734e-13	protein_coding|LGALS9
ENSG00000187123	60.822	2.27815	0.426269	5.3444	9.07168e-08	5.78577e-07	protein_coding|LYPD6
ENSG00000241119	33.4443	2.27801	0.705276	3.22996	0.00123807	0.00323411	protein_coding|UGT1A9
ENSG00000131620	1579.75	2.26978	0.339466	6.68634	2.28828e-11	2.65899e-10	protein_coding|ANO1
ENSG00000119943	73.6437	2.26859	0.379992	5.97009	2.37116e-09	1.98976e-08	protein_coding|PYROXD2
ENSG00000109586	3154.02	2.26309	0.216865	10.4355	1.70765e-25	8.78961e-24	protein_coding|GALNT7
ENSG00000120885	1372.01	2.2613	0.494487	4.57303	4.80721e-06	2.14113e-05	protein_coding|CLU
ENSG00000176273	92.0022	2.25744	0.280956	8.03484	9.37015e-16	1.91036e-14	protein_coding|SLC35G1
ENSG00000261150	6393.36	2.25436	0.305726	7.37381	1.65814e-13	2.63463e-12	protein_coding|EPPK1
ENSG00000137960	252.109	2.25431	0.3071	7.34064	2.12579e-13	3.31996e-12	protein_coding|GIPC2
ENSG00000065534	345.077	2.24923	0.271713	8.27798	1.25282e-16	2.7706e-15	protein_coding|MYLK
ENSG00000178537	274.809	2.23711	0.252406	8.86314	7.779e-19	2.1826e-17	protein_coding|SLC25A20
ENSG00000196660	52.2561	2.23592	0.43454	5.14548	2.6684e-07	1.53994e-06	protein_coding|SLC30A10
ENSG00000104093	825.019	2.2346	0.189361	11.8007	3.86861e-32	3.34623e-30	protein_coding|DMXL2
ENSG00000253598	93.8461	2.23389	0.454865	4.9111	9.05649e-07	4.69793e-06	protein_coding|SLC10A5
ENSG00000119042	217.844	2.23305	0.302711	7.37684	1.62095e-13	2.58679e-12	protein_coding|SATB2
ENSG00000008853	256.244	2.23057	0.27842	8.01155	1.13276e-15	2.29027e-14	protein_coding|RHOBTB2
ENSG00000075420	1328.84	2.22762	0.18163	12.2646	1.40223e-34	1.41364e-32	protein_coding|FNDC3B
ENSG00000109689	670.608	2.2269	0.163184	13.6466	2.11602e-42	3.72675e-40	protein_coding|STIM2
ENSG00000139567	125.26	2.22448	0.36604	6.07715	1.2234e-09	1.08124e-08	protein_coding|ACVRL1
ENSG00000140832	523.762	2.22209	0.308065	7.21303	5.47186e-13	8.10412e-12	protein_coding|MARVELD3
ENSG00000137124	240.663	2.22198	0.258275	8.60317	7.75414e-18	1.94426e-16	protein_coding|ALDH1B1
ENSG00000100557	55.1995	2.22111	0.379676	5.85002	4.91527e-09	3.92417e-08	protein_coding|CCDC198
ENSG00000065882	719.21	2.22041	0.157433	14.1038	3.59853e-45	8.09281e-43	protein_coding|TBC1D1
ENSG00000124839	177.543	2.21547	0.403941	5.48464	4.1431e-08	2.81824e-07	protein_coding|RAB17
ENSG00000016391	404.661	2.21455	0.250012	8.85774	8.16521e-19	2.28657e-17	protein_coding|CHDH
ENSG00000171522	254.069	2.21323	0.293951	7.52925	5.1031e-14	8.62395e-13	protein_coding|PTGER4
ENSG00000167754	699.401	2.21285	0.739317	2.9931	0.00276156	0.006633	protein_coding|KLK5
ENSG00000176153	1389.83	2.21194	0.321654	6.87677	6.12245e-12	7.7892e-11	protein_coding|GPX2
ENSG00000156127	29.6982	2.20948	0.608877	3.62878	0.000284767	0.000875441	protein_coding|BATF
ENSG00000179148	103.723	2.20704	0.805494	2.73999	0.00614416	0.0135796	protein_coding|ALOXE3
ENSG00000075213	35.0346	2.20276	0.532822	4.13414	3.56291e-05	0.000133443	protein_coding|SEMA3A
ENSG00000100065	1235.25	2.20107	0.288562	7.62771	2.38963e-14	4.21371e-13	protein_coding|CARD10
ENSG00000077274	186.713	2.19478	0.415423	5.28325	1.26914e-07	7.8346e-07	protein_coding|CAPN6
ENSG00000140526	5261.08	2.19465	0.240732	9.11658	7.75309e-20	2.38599e-18	protein_coding|ABHD2
ENSG00000163513	1028.17	2.19175	0.189992	11.536	8.68676e-31	6.79054e-29	protein_coding|TGFBR2
ENSG00000109089	713.384	2.18988	0.231025	9.479	2.56741e-21	9.0001e-20	protein_coding|CDR2L
ENSG00000234745	2787.94	2.18815	0.802227	2.7276	0.00637971	0.0140344	protein_coding|HLA-B
ENSG00000173638	157.562	2.18236	0.250204	8.72232	2.72567e-18	7.16617e-17	protein_coding|SLC19A1
ENSG00000144045	305.957	2.17991	0.236325	9.22423	2.85616e-20	9.07638e-19	protein_coding|DQX1
ENSG00000142552	54.6231	2.17917	0.368589	5.9122	3.37578e-09	2.76765e-08	protein_coding|RCN3
ENSG00000112320	40.8233	2.17891	0.520295	4.18783	2.81638e-05	0.000107718	protein_coding|SOBP
ENSG00000179163	890.645	2.17873	0.255514	8.52688	1.50345e-17	3.67516e-16	protein_coding|FUCA1
ENSG00000158467	1841.51	2.17569	0.240267	9.05531	1.36179e-19	4.15589e-18	protein_coding|AHCYL2
ENSG00000167779	199.022	2.17468	0.62228	3.49469	0.000474605	0.00137928	protein_coding|IGFBP6
ENSG00000136371	173.075	2.17377	0.277449	7.83484	4.69452e-15	8.91228e-14	protein_coding|MTHFS
ENSG00000197261	213.328	2.16639	0.236496	9.16034	5.17322e-20	1.62628e-18	protein_coding|C6orf141
ENSG00000054983	353.133	2.16381	0.258494	8.37084	5.72083e-17	1.32321e-15	protein_coding|GALC
ENSG00000183010	496.452	2.16186	0.304934	7.08962	1.34484e-12	1.8857e-11	protein_coding|PYCR1
ENSG00000181751	166.968	2.15114	0.226669	9.49023	2.30519e-21	8.15915e-20	protein_coding|MACIR
ENSG00000109099	40.4193	2.14937	0.59428	3.61675	0.00029832	0.000911357	protein_coding|PMP22
ENSG00000138821	113.111	2.14366	0.208218	10.2953	7.40141e-25	3.52423e-23	protein_coding|SLC39A8
ENSG00000198929	294.779	2.13744	0.367031	5.82361	5.75905e-09	4.53662e-08	protein_coding|NOS1AP
ENSG00000149948	158.051	2.13496	0.322796	6.61397	3.74148e-11	4.20715e-10	protein_coding|HMGA2
ENSG00000018236	359.824	2.1346	0.702197	3.03989	0.00236664	0.00578037	protein_coding|CNTN1
ENSG00000116406	3213.51	2.13457	0.186453	11.4483	2.39801e-30	1.76151e-28	protein_coding|EDEM3
ENSG00000076641	468	2.13359	0.236195	9.03317	1.66776e-19	5.01633e-18	protein_coding|PAG1
ENSG00000196074	82.9778	2.1289	0.536135	3.97082	7.16269e-05	0.000250489	protein_coding|SYCP2
ENSG00000196408	53.7759	2.12849	0.391439	5.4376	5.40039e-08	3.59813e-07	protein_coding|NOXO1
ENSG00000124406	440.61	2.12145	0.313235	6.77269	1.26411e-11	1.53223e-10	protein_coding|ATP8A1
ENSG00000198431	1031.07	2.11779	0.243421	8.70013	3.31502e-18	8.65339e-17	protein_coding|TXNRD1
ENSG00000196482	137.056	2.11661	0.420375	5.03507	4.77684e-07	2.638e-06	protein_coding|ESRRG
ENSG00000110777	148.103	2.11525	0.332089	6.36952	1.89626e-10	1.8986e-09	protein_coding|POU2AF1
ENSG00000196187	1531.52	2.1149	0.192488	10.9872	4.40564e-28	2.78795e-26	protein_coding|TMEM63A
ENSG00000165841	119.711	2.11064	0.368895	5.72153	1.0557e-08	7.93431e-08	protein_coding|CYP2C19
ENSG00000162636	575.422	2.10948	0.279201	7.55542	4.17514e-14	7.13826e-13	protein_coding|FAM102B
ENSG00000128165	241.74	2.10709	0.245885	8.5694	1.04024e-17	2.55997e-16	protein_coding|ADM2
ENSG00000076716	221.252	2.10666	0.274228	7.68214	1.56457e-14	2.78914e-13	protein_coding|GPC4
ENSG00000174175	19.7662	2.10614	0.645392	3.26335	0.00110104	0.00291524	protein_coding|SELP
ENSG00000173905	2618.82	2.10474	0.194699	10.8103	3.07825e-27	1.79274e-25	protein_coding|GOLIM4
ENSG00000137507	47.4091	2.104	0.42708	4.92646	8.37308e-07	4.37916e-06	protein_coding|LRRC32
ENSG00000138109	267.418	2.10304	0.359586	5.84849	4.96061e-09	3.95604e-08	protein_coding|CYP2C9
ENSG00000165810	122.129	2.10241	0.375053	5.60565	2.07478e-08	1.47875e-07	protein_coding|BTNL9
ENSG00000167964	33.5232	2.10045	0.392804	5.34733	8.9261e-08	5.70537e-07	protein_coding|RAB26
ENSG00000170955	70.3699	2.09955	0.368359	5.69974	1.1999e-08	8.93086e-08	protein_coding|CAVIN3
ENSG00000078401	85.667	2.09781	0.244478	8.58075	9.42602e-18	2.33147e-16	protein_coding|EDN1
ENSG00000152270	265.251	2.09671	0.284289	7.37527	1.64006e-13	2.6116e-12	protein_coding|PDE3B
ENSG00000109084	253.989	2.0961	0.223253	9.38891	6.06217e-21	2.04658e-19	protein_coding|TMEM97
ENSG00000107819	278.12	2.09171	0.20656	10.1264	4.21926e-24	1.86901e-22	protein_coding|SFXN3
ENSG00000047597	466.554	2.09115	0.237765	8.79501	1.43039e-18	3.89375e-17	protein_coding|XK
ENSG00000081377	522.597	2.09044	0.197747	10.5713	4.04897e-26	2.15228e-24	protein_coding|CDC14B
ENSG00000115604	76.8738	2.08965	0.319299	6.54449	5.97005e-11	6.48849e-10	protein_coding|IL18R1
ENSG00000184163	29.4833	2.08101	0.446808	4.65751	3.2005e-06	1.48822e-05	protein_coding|C1QTNF12
ENSG00000241635	309.22	2.0804	0.36627	5.67995	1.34734e-08	9.94716e-08	protein_coding|UGT1A1
ENSG00000149591	118.295	2.0789	0.295922	7.02515	2.13832e-12	2.93227e-11	protein_coding|TAGLN
ENSG00000147459	2131.87	2.07	0.172381	12.0083	3.2144e-33	2.99287e-31	protein_coding|DOCK5
ENSG00000114529	242.937	2.0698	0.218283	9.48217	2.49048e-21	8.77249e-20	protein_coding|C3orf52
ENSG00000167723	312.464	2.06628	0.300429	6.87776	6.08006e-12	7.74202e-11	protein_coding|TRPV3
ENSG00000113448	477.059	2.06573	0.203985	10.1269	4.19881e-24	1.8656e-22	protein_coding|PDE4D
ENSG00000051523	1267.74	2.06519	0.187741	11.0002	3.81155e-28	2.43307e-26	protein_coding|CYBA
ENSG00000127418	239.464	2.05858	0.204967	10.0434	9.81836e-24	4.20894e-22	protein_coding|FGFRL1
ENSG00000136098	100.609	2.05778	0.254987	8.07014	7.02178e-16	1.44978e-14	protein_coding|NEK3
ENSG00000072954	192.549	2.05513	0.340535	6.03501	1.58949e-09	1.37894e-08	protein_coding|TMEM38A
ENSG00000243449	18.6236	2.05499	0.578264	3.55373	0.000379816	0.00113009	protein_coding|C4orf48
ENSG00000053747	2899.28	2.053	0.20111	10.2083	1.82011e-24	8.28859e-23	protein_coding|LAMA3
ENSG00000129167	35.4954	2.04599	0.328745	6.22364	4.85765e-10	4.55771e-09	protein_coding|TPH1
ENSG00000001036	514.851	2.04574	0.202078	10.1235	4.34619e-24	1.91942e-22	protein_coding|FUCA2
ENSG00000133424	470.451	2.04339	0.160908	12.6991	5.98184e-37	7.10915e-35	protein_coding|LARGE1
ENSG00000099308	790.832	2.04281	0.218349	9.35568	8.30638e-21	2.7596e-19	protein_coding|MAST3
ENSG00000129566	1684.78	2.04071	0.17593	11.5996	4.14102e-31	3.30784e-29	protein_coding|TEP1
ENSG00000170190	444.973	2.03979	0.258474	7.89167	2.98163e-15	5.76527e-14	protein_coding|SLC16A5
ENSG00000139737	104.684	2.03698	0.386531	5.26988	1.36511e-07	8.36696e-07	protein_coding|SLAIN1
ENSG00000138640	522.278	2.0337	0.2627	7.74151	9.8243e-15	1.8019e-13	protein_coding|FAM13A
ENSG00000157870	718.186	2.03326	0.21123	9.62578	6.22307e-22	2.30301e-20	protein_coding|PRXL2B
ENSG00000138190	175.722	2.03039	0.320913	6.32692	2.50097e-10	2.45529e-09	protein_coding|EXOC6
ENSG00000174469	36.7993	2.02908	0.581877	3.48712	0.000488249	0.00141415	protein_coding|CNTNAP2
ENSG00000153071	187.739	2.02789	0.228412	8.8782	6.79536e-19	1.91766e-17	protein_coding|DAB2
ENSG00000089159	1849.01	2.02782	0.219115	9.25459	2.15051e-20	6.90905e-19	protein_coding|PXN
ENSG00000068079	250.467	2.02594	0.427302	4.74123	2.12426e-06	1.03164e-05	protein_coding|IFI35
ENSG00000105339	276.893	2.02483	0.233528	8.67061	4.29811e-18	1.10035e-16	protein_coding|DENND3
ENSG00000006125	2530.19	2.02371	0.185919	10.8849	1.36053e-27	8.21829e-26	protein_coding|AP2B1
ENSG00000063176	475.953	2.02326	0.23223	8.71232	2.97721e-18	7.79943e-17	protein_coding|SPHK2
ENSG00000133121	216.688	2.02132	0.269589	7.49781	6.48935e-14	1.07553e-12	protein_coding|STARD13
ENSG00000152763	40.2887	2.02008	0.280847	7.1928	6.34746e-13	9.30663e-12	protein_coding|WDR78
ENSG00000105419	23.7273	2.01896	0.415096	4.86384	1.15129e-06	5.85377e-06	protein_coding|MEIS3
ENSG00000255960	71.1941	2.01358	0.38349	5.25068	1.51536e-07	9.18389e-07	processed_pseudogene|AC092851.1
ENSG00000163638	97.7614	2.01309	0.278536	7.22739	4.92362e-13	7.30695e-12	protein_coding|ADAMTS9
ENSG00000090376	209.697	2.01281	0.368099	5.46812	4.54833e-08	3.07386e-07	protein_coding|IRAK3
ENSG00000157827	539.863	2.012	0.248621	8.09264	5.83868e-16	1.21581e-14	protein_coding|FMNL2
ENSG00000177694	226.054	2.00962	0.380319	5.28404	1.26365e-07	7.8172e-07	protein_coding|NAALADL2
ENSG00000198832	67.552	2.00687	0.264424	7.5896	3.20894e-14	5.56444e-13	protein_coding|SELENOM
ENSG00000172915	72.5639	2.00422	0.368888	5.43315	5.5368e-08	3.6823e-07	protein_coding|NBEA
ENSG00000197565	65.404	1.99596	0.409081	4.87912	1.06559e-06	5.46365e-06	protein_coding|COL4A6
ENSG00000130653	302.322	1.99593	0.326766	6.10813	1.00802e-09	9.01659e-09	protein_coding|PNPLA7
ENSG00000100344	31.3741	1.99209	0.344373	5.78468	7.26503e-09	5.60128e-08	protein_coding|PNPLA3
ENSG00000139044	2424.32	1.98923	0.269301	7.38664	1.50583e-13	2.42353e-12	protein_coding|B4GALNT3
ENSG00000150961	1317.35	1.98879	0.14537	13.6808	1.32149e-42	2.41469e-40	protein_coding|SEC24D
ENSG00000135362	60.5205	1.98752	0.247784	8.02117	1.04743e-15	2.12362e-14	protein_coding|PRR5L
ENSG00000102401	482.832	1.98439	0.174321	11.3835	5.0527e-30	3.65645e-28	protein_coding|ARMCX3
ENSG00000123143	465.835	1.98288	0.330173	6.00558	1.90648e-09	1.6317e-08	protein_coding|PKN1
ENSG00000049860	871.468	1.98155	0.168944	11.7291	9.04656e-32	7.55672e-30	protein_coding|HEXB
ENSG00000115009	32.1615	1.9811	0.784882	2.52407	0.0116005	0.0238436	protein_coding|CCL20
ENSG00000005884	3473.62	1.9811	0.168765	11.7388	8.06579e-32	6.81536e-30	protein_coding|ITGA3
ENSG00000166669	251.32	1.97787	0.284886	6.94268	3.84721e-12	5.04835e-11	protein_coding|ATF7IP2
ENSG00000130147	1114.88	1.97553	0.158908	12.4319	1.7546e-35	1.81906e-33	protein_coding|SH3BP4
ENSG00000135124	310.571	1.97381	0.234736	8.40863	4.14826e-17	9.76477e-16	protein_coding|P2RX4
ENSG00000198380	2015.61	1.9734	0.191192	10.3216	5.62894e-25	2.72463e-23	protein_coding|GFPT1
ENSG00000122971	566.753	1.97125	0.258901	7.61391	2.65922e-14	4.67217e-13	protein_coding|ACADS
ENSG00000162458	1923.98	1.96977	0.154869	12.719	4.63985e-37	5.60372e-35	protein_coding|FBLIM1
ENSG00000060982	124.664	1.96963	0.625794	3.14741	0.00164723	0.00418768	protein_coding|BCAT1
ENSG00000162639	60.8148	1.96953	0.601177	3.27612	0.00105242	0.00280557	protein_coding|HENMT1
ENSG00000055732	41.8373	1.96745	0.52616	3.73925	0.000184568	0.000592971	protein_coding|MCOLN3
ENSG00000112562	49.4857	1.96324	0.571682	3.43414	0.000594438	0.00168564	protein_coding|SMOC2
ENSG00000170293	94.5558	1.96158	0.251647	7.79494	6.44415e-15	1.20234e-13	protein_coding|CMTM8
ENSG00000148737	1541.26	1.9604	0.223685	8.76413	1.88222e-18	5.05777e-17	protein_coding|TCF7L2
ENSG00000112977	2010.55	1.95979	0.189697	10.3312	5.09373e-25	2.49866e-23	protein_coding|DAP
ENSG00000114812	569.229	1.95835	0.327386	5.98177	2.20719e-09	1.86717e-08	protein_coding|VIPR1
ENSG00000165188	44.1333	1.95817	0.375738	5.21154	1.87276e-07	1.1183e-06	protein_coding|RNF183
ENSG00000120875	1130.2	1.95724	0.362564	5.39832	6.7266e-08	4.39953e-07	protein_coding|DUSP4
ENSG00000241360	93.3138	1.95693	0.330709	5.91738	3.27106e-09	2.6848e-08	protein_coding|PDXP
ENSG00000142192	10316.3	1.95567	0.199929	9.78185	1.34724e-22	5.21004e-21	protein_coding|APP
ENSG00000169047	767.048	1.95524	0.3149	6.20907	5.33002e-10	4.96881e-09	protein_coding|IRS1
ENSG00000177459	72.8743	1.95358	0.443504	4.40488	1.05841e-05	4.41928e-05	protein_coding|ERICH5
ENSG00000198873	284.235	1.94473	0.196569	9.89337	4.44814e-23	1.80619e-21	protein_coding|GRK5
ENSG00000186480	1071.1	1.94294	0.260957	7.44543	9.66289e-14	1.58177e-12	protein_coding|INSIG1
ENSG00000206530	159.911	1.94183	0.295423	6.57305	4.92958e-11	5.41809e-10	protein_coding|CFAP44
ENSG00000139865	109.351	1.93929	0.394541	4.91531	8.86441e-07	4.61139e-06	protein_coding|TTC6
ENSG00000136425	76.5404	1.9389	0.37356	5.19031	2.09941e-07	1.23846e-06	protein_coding|CIB2
ENSG00000138434	3576.03	1.93871	0.136481	14.205	8.52514e-46	2.04296e-43	protein_coding|ITPRID2
ENSG00000152894	1860.93	1.93777	0.186422	10.3945	2.62544e-25	1.32798e-23	protein_coding|PTPRK
ENSG00000197798	351.219	1.93358	0.220793	8.75744	1.99735e-18	5.32796e-17	protein_coding|FAM118B
ENSG00000102053	58.8247	1.93269	0.324323	5.95916	2.53534e-09	2.1166e-08	protein_coding|ZC3H12B
ENSG00000172366	369.23	1.93211	0.216149	8.93877	3.93515e-19	1.15048e-17	protein_coding|MCRIP2
ENSG00000116852	177.944	1.93167	0.310049	6.2302	4.65845e-10	4.38489e-09	protein_coding|KIF21B
ENSG00000179918	1428.12	1.93151	0.183973	10.4989	8.73955e-26	4.57902e-24	protein_coding|SEPHS2
ENSG00000163701	585.698	1.9277	0.205804	9.36671	7.48268e-21	2.50302e-19	protein_coding|IL17RE
ENSG00000150403	1778.29	1.92336	0.186383	10.3194	5.75802e-25	2.77791e-23	protein_coding|TMCO3
ENSG00000013588	3579.34	1.9201	0.37734	5.08852	3.60859e-07	2.03512e-06	protein_coding|GPRC5A
ENSG00000121966	43.3548	1.91947	0.515256	3.72528	0.000195098	0.000624059	protein_coding|CXCR4
ENSG00000100985	41.9209	1.91685	0.85077	2.25307	0.0242547	0.0455843	protein_coding|MMP9
ENSG00000138794	220.291	1.91337	0.187515	10.2038	1.90661e-24	8.65554e-23	protein_coding|CASP6
ENSG00000186603	59.9382	1.91092	0.37284	5.12531	2.97048e-07	1.70151e-06	protein_coding|HPDL
ENSG00000147041	558.863	1.90865	0.431975	4.41843	9.94218e-06	4.17869e-05	protein_coding|SYTL5
ENSG00000142634	4648.8	1.90711	0.192357	9.91443	3.60324e-23	1.48372e-21	protein_coding|EFHD2
ENSG00000155660	3593.36	1.9063	0.19569	9.7414	2.00764e-22	7.70279e-21	protein_coding|PDIA4
ENSG00000136688	168.682	1.9062	0.728548	2.61643	0.00888536	0.0187887	protein_coding|IL36G
ENSG00000128298	1437.49	1.90468	0.571451	3.33306	0.000858975	0.00234613	protein_coding|BAIAP2L2
ENSG00000180867	30.3242	1.90414	0.599559	3.1759	0.0014937	0.00383338	transcribed_processed_pseudogene|PDIA3P1
ENSG00000162614	28.2459	1.90338	0.454007	4.1924	2.76014e-05	0.000105789	protein_coding|NEXN
ENSG00000113494	436.315	1.90324	0.403376	4.71828	2.37841e-06	1.1388e-05	protein_coding|PRLR
ENSG00000180251	881.918	1.901	0.36997	5.13824	2.77321e-07	1.59539e-06	protein_coding|SLC9A4
ENSG00000197496	472.205	1.89971	0.377926	5.02667	4.99081e-07	2.74167e-06	protein_coding|SLC2A10
ENSG00000158985	794.665	1.89721	0.147037	12.9029	4.33191e-38	5.80953e-36	protein_coding|CDC42SE2
ENSG00000166974	522.43	1.89648	0.290504	6.52823	6.65522e-11	7.16919e-10	protein_coding|MAPRE2
ENSG00000125753	2297.98	1.89631	0.16925	11.2042	3.88795e-29	2.64344e-27	protein_coding|VASP
ENSG00000151012	285.434	1.89496	0.333812	5.67673	1.3729e-08	1.01206e-07	protein_coding|SLC7A11
ENSG00000005187	157.162	1.89455	0.408154	4.64176	3.45454e-06	1.59452e-05	protein_coding|ACSM3
ENSG00000118508	78.8796	1.88951	0.288034	6.56004	5.37935e-11	5.87708e-10	protein_coding|RAB32
ENSG00000230650	50.0026	1.88791	0.397904	4.74464	2.08876e-06	1.01643e-05	processed_pseudogene|AC140479.2
ENSG00000136068	18513.1	1.88575	0.205034	9.19726	3.67184e-20	1.1618e-18	protein_coding|FLNB
ENSG00000116704	885.283	1.88504	0.163678	11.5168	1.08607e-30	8.44479e-29	protein_coding|SLC35D1
ENSG00000114631	302.909	1.88384	0.367326	5.12853	2.92013e-07	1.67464e-06	protein_coding|PODXL2
ENSG00000144724	672.731	1.88333	0.197142	9.55319	1.25762e-21	4.5845e-20	protein_coding|PTPRG
ENSG00000179277	46.9893	1.88325	0.411213	4.57974	4.65548e-06	2.07925e-05	processed_pseudogene|MEIS3P1
ENSG00000100342	1969.03	1.88205	0.433943	4.3371	1.44373e-05	5.88359e-05	protein_coding|APOL1
ENSG00000146535	454.326	1.87741	0.145444	12.9081	4.05097e-38	5.48307e-36	protein_coding|GNA12
ENSG00000170667	160.513	1.87006	0.322039	5.80694	6.36234e-09	4.97351e-08	protein_coding|RASA4B
ENSG00000164877	1322.61	1.86837	0.237044	7.88195	3.22308e-15	6.2157e-14	protein_coding|MICALL2
ENSG00000276490	568.32	1.86674	0.32247	5.7889	7.08502e-09	5.47115e-08	protein_coding|AL583836.1
ENSG00000101160	862.201	1.86556	0.184541	10.1092	5.02889e-24	2.21423e-22	protein_coding|CTSZ
ENSG00000158555	30.2459	1.86524	0.473493	3.93932	8.17122e-05	0.000282514	protein_coding|GDPD5
ENSG00000147642	169.662	1.86508	0.300164	6.21354	5.1803e-10	4.84179e-09	protein_coding|SYBU
ENSG00000184454	55.4932	1.86061	0.332905	5.589	2.28381e-08	1.61124e-07	protein_coding|NCMAP
ENSG00000171121	27.5824	1.85914	0.409733	4.53744	5.6941e-06	2.49809e-05	protein_coding|KCNMB3
ENSG00000244405	169.731	1.85901	0.298487	6.22812	4.72077e-10	4.44068e-09	protein_coding|ETV5
ENSG00000096433	10793.8	1.85891	0.143331	12.9694	1.82458e-38	2.5162e-36	protein_coding|ITPR3
ENSG00000088256	2324.93	1.8554	0.192923	9.6173	6.75838e-22	2.4948e-20	protein_coding|GNA11
ENSG00000167748	68.858	1.85296	0.372292	4.97716	6.45229e-07	3.46808e-06	protein_coding|KLK1
ENSG00000115306	24770.1	1.85062	0.169474	10.9198	9.27074e-28	5.71813e-26	protein_coding|SPTBN1
ENSG00000198113	1191.46	1.85019	0.25762	7.18188	6.87569e-13	1.00308e-11	protein_coding|TOR4A
ENSG00000110628	102.83	1.84961	0.419386	4.41028	1.03237e-05	4.32287e-05	protein_coding|SLC22A18
ENSG00000144824	506.903	1.8495	0.403483	4.58383	4.56534e-06	2.04336e-05	protein_coding|PHLDB2
ENSG00000145819	503.374	1.84882	0.293034	6.30924	2.80409e-10	2.7345e-09	protein_coding|ARHGAP26
ENSG00000138835	569.789	1.84758	0.187461	9.8558	6.46978e-23	2.5911e-21	protein_coding|RGS3
ENSG00000100558	588.633	1.84672	0.186719	9.89037	4.58309e-23	1.85583e-21	protein_coding|PLEK2
ENSG00000136869	93.3458	1.84492	0.307938	5.99118	2.08319e-09	1.77667e-08	protein_coding|TLR4
ENSG00000269404	107.025	1.84329	0.325612	5.661	1.50493e-08	1.09831e-07	protein_coding|SPIB
ENSG00000143674	339.57	1.84234	0.182688	10.0846	6.46051e-24	2.78583e-22	protein_coding|MAP3K21
ENSG00000187068	35.6121	1.84073	0.363104	5.06944	3.98995e-07	2.23041e-06	protein_coding|C3orf70
ENSG00000160325	506.416	1.83902	0.252659	7.27867	3.37138e-13	5.11764e-12	protein_coding|CACFD1
ENSG00000104518	480.602	1.83844	0.405031	4.53901	5.65192e-06	2.48257e-05	protein_coding|GSDMD
ENSG00000088727	60.9879	1.83786	0.242801	7.5694	3.74959e-14	6.44084e-13	protein_coding|KIF9
ENSG00000170571	376.746	1.83623	0.200509	9.15787	5.2931e-20	1.6604e-18	protein_coding|EMB
ENSG00000065308	323.822	1.83596	0.146192	12.5586	3.56787e-36	4.00326e-34	protein_coding|TRAM2
ENSG00000101224	1109.53	1.83362	0.20757	8.83376	1.01212e-18	2.77584e-17	protein_coding|CDC25B
ENSG00000006327	93.7357	1.83279	0.431696	4.24556	2.18047e-05	8.56139e-05	protein_coding|TNFRSF12A
ENSG00000147168	261.707	1.8317	0.342907	5.34167	9.2095e-08	5.86343e-07	protein_coding|IL2RG
ENSG00000146426	177.984	1.82886	0.299062	6.11532	9.63624e-10	8.66847e-09	protein_coding|TIAM2
ENSG00000187800	47.6524	1.82814	0.365968	4.99535	5.87287e-07	3.18315e-06	protein_coding|PEAR1
ENSG00000050820	1611.67	1.82771	0.225277	8.11317	4.93177e-16	1.03433e-14	protein_coding|BCAR1
ENSG00000114859	353.375	1.82691	0.258008	7.08083	1.4329e-12	1.99107e-11	protein_coding|CLCN2
ENSG00000197461	349.431	1.82624	0.186462	9.7942	1.19236e-22	4.66041e-21	protein_coding|PDGFA
ENSG00000160972	846.426	1.82284	0.19206	9.491	2.28832e-21	8.1254e-20	protein_coding|PPP1R16A
ENSG00000119686	234.39	1.82281	0.427494	4.26395	2.00847e-05	7.94152e-05	protein_coding|FLVCR2
ENSG00000157873	988.045	1.82104	0.239983	7.58822	3.24318e-14	5.61051e-13	protein_coding|TNFRSF14
ENSG00000179178	222.443	1.81604	0.205787	8.82487	1.09584e-18	2.9998e-17	protein_coding|TMEM125
ENSG00000103855	562.101	1.81563	0.173684	10.4536	1.4105e-25	7.28575e-24	protein_coding|CD276
ENSG00000160293	639.117	1.81353	0.14088	12.8728	6.40072e-38	8.35408e-36	protein_coding|VAV2
ENSG00000183723	1538.86	1.81237	0.219053	8.27366	1.29904e-16	2.86416e-15	protein_coding|CMTM4
ENSG00000276256	364.886	1.80911	0.36631	4.93875	7.86263e-07	4.1448240078452e-06-	-
ENSG00000167315	950.988	1.80779	0.237534	7.61067	2.72682e-14	4.7852e-13	protein_coding|ACAA2
ENSG00000227300	135.112	1.80715	0.745394	2.42443	0.0153326	0.0305898	transcribed_unprocessed_pseudogene|KRT16P2
ENSG00000091409	5910.06	1.807	0.166685	10.8408	2.20578e-27	1.31609e-25	protein_coding|ITGA6
ENSG00000124225	165.518	1.80528	0.221115	8.16444	3.22921e-16	6.90126e-15	protein_coding|PMEPA1
ENSG00000159214	100.128	1.80424	0.252712	7.13949	9.36753e-13	1.34513e-11	protein_coding|CCDC24
ENSG00000181143	77.0106	1.80279	0.740655	2.43405	0.014931	0.0298825	protein_coding|MUC16
ENSG00000248905	1694.79	1.80216	0.230283	7.82584	5.04298e-15	9.53665e-14	protein_coding|FMN1
ENSG00000197586	1280.12	1.80023	0.170084	10.5844	3.5206e-26	1.87825e-24	protein_coding|ENTPD6
ENSG00000164403	491.567	1.79927	0.214841	8.37488	5.52814e-17	1.2827e-15	protein_coding|SHROOM1
ENSG00000187715	405.255	1.79842	0.260246	6.91044	4.83168e-12	6.26147e-11	protein_coding|KBTBD12
ENSG00000170266	616.429	1.79821	0.185189	9.71015	2.72934e-22	1.039e-20	protein_coding|GLB1
ENSG00000131778	295.212	1.79786	0.436382	4.11992	3.79e-05	0.000141152	protein_coding|CHD1L
ENSG00000185133	168.24	1.79581	0.281197	6.38628	1.69968e-10	1.72302e-09	protein_coding|INPP5J
ENSG00000198626	25.03	1.79542	0.504112	3.56155	0.000368668	0.00110186	protein_coding|RYR2
ENSG00000100522	752.715	1.79537	0.179425	10.0062	1.43083e-23	6.06256e-22	protein_coding|GNPNAT1
ENSG00000150687	276.65	1.79329	0.261949	6.84597	7.59597e-12	9.52298e-11	protein_coding|PRSS23
ENSG00000158158	1311.48	1.78661	0.232208	7.69404	1.42563e-14	2.56333e-13	protein_coding|CNNM4
ENSG00000131069	1804.62	1.78618	0.197317	9.05236	1.39912e-19	4.25204e-18	protein_coding|ACSS2
ENSG00000131759	386.325	1.78578	0.173821	10.2737	9.26301e-25	4.36796e-23	protein_coding|RARA
ENSG00000108582	4779.57	1.78243	0.2055	8.67364	4.18517e-18	1.0752e-16	protein_coding|CPD
ENSG00000131711	191.955	1.78105	0.320474	5.55757	2.73561e-08	1.90606e-07	protein_coding|MAP1B
ENSG00000071073	747.84	1.777	0.269473	6.59436	4.27095e-11	4.74413e-10	protein_coding|MGAT4A
ENSG00000166349	36.1898	1.77636	0.581026	3.05728	0.00223356	0.00548928	protein_coding|RAG1
ENSG00000110917	5081.52	1.77561	0.177492	10.0039	1.46568e-23	6.19229e-22	protein_coding|MLEC
ENSG00000128833	2915.32	1.77517	0.273545	6.48951	8.61187e-11	9.12235e-10	protein_coding|MYO5C
ENSG00000104899	37.3542	1.77479	0.445633	3.98262	6.81601e-05	0.000239396	protein_coding|AMH
ENSG00000168679	59.1388	1.77272	0.363534	4.87635	1.08065e-06	5.52149e-06	protein_coding|SLC16A4
ENSG00000126106	125.861	1.76996	0.237051	7.46658	8.23029e-14	1.35029e-12	protein_coding|TMEM53
ENSG00000114423	338.258	1.76879	0.220939	8.0058	1.18696e-15	2.39324e-14	protein_coding|CBLB
ENSG00000229992	34.4104	1.7668	0.442659	3.99133	6.57044e-05	0.000232053	processed_pseudogene|HMGB3P9
ENSG00000054690	1157.49	1.76498	0.19576	9.01605	1.9499e-19	5.82897e-18	protein_coding|PLEKHH1
ENSG00000139144	859.146	1.76477	0.301326	5.85668	4.72212e-09	3.77821e-08	protein_coding|PIK3C2G
ENSG00000051009	581.07	1.76457	0.198311	8.89802	5.68531e-19	1.6232e-17	protein_coding|FAM160A2
ENSG00000213846	70.8008	1.76452	0.440556	4.0052	6.19646e-05	0.000220388819909678-	-
ENSG00000181019	4394.31	1.76385	0.280203	6.2949	3.07593e-10	2.97775e-09	protein_coding|NQO1
ENSG00000145287	2923.99	1.75956	0.531316	3.3117	0.000927293	0.00250743	protein_coding|PLAC8
ENSG00000155465	103.946	1.7595	0.322866	5.44962	5.04776e-08	3.38322e-07	protein_coding|SLC7A7
ENSG00000074527	373.347	1.7573	0.25468	6.90004	5.19894e-12	6.69587e-11	protein_coding|NTN4
ENSG00000162337	2543.59	1.7556	0.172174	10.1966	2.05258e-24	9.28936e-23	protein_coding|LRP5
ENSG00000115756	501.199	1.75546	0.17515	10.0226	1.21228e-23	5.15151e-22	protein_coding|HPCAL1
ENSG00000120868	724.681	1.74966	0.159409	10.9759	4.98877e-28	3.14336e-26	protein_coding|APAF1
ENSG00000165434	335.281	1.74926	0.222647	7.85664	3.94572e-15	7.53794e-14	protein_coding|PGM2L1
ENSG00000146376	430.87	1.74852	0.173264	10.0917	6.01468e-24	2.61675e-22	protein_coding|ARHGAP18
ENSG00000100068	101.606	1.74844	0.286809	6.09617	1.08637e-09	9.6833e-09	protein_coding|LRP5L
ENSG00000070961	1283.8	1.74391	0.153681	11.3476	7.62587e-30	5.4114e-28	protein_coding|ATP2B1
ENSG00000101350	1258.93	1.74337	0.157425	11.0742	1.67293e-28	1.09663e-26	protein_coding|KIF3B
ENSG00000169359	110.433	1.73984	0.779514	2.23196	0.0256178	0.0477594	protein_coding|SLC33A1
ENSG00000146859	39.938	1.73285	0.470983	3.67923	0.000233942	0.000735432	protein_coding|TMEM140
ENSG00000271447	765.18	1.73064	0.305037	5.67355	1.3987e-08	1.02745e-07	protein_coding|MMP28
ENSG00000151693	2410.34	1.72539	0.222926	7.73976	9.9605e-15	1.82459e-13	protein_coding|ASAP2
ENSG00000120889	620.581	1.72138	0.158029	10.8929	1.2466e-27	7.56588e-26	protein_coding|TNFRSF10B
ENSG00000165046	37.3659	1.72116	0.369017	4.66417	3.09866e-06	1.44809e-05	protein_coding|LETM2
ENSG00000154447	1446.68	1.71968	0.245068	7.01718	2.26397e-12	3.08144e-11	protein_coding|SH3RF1
ENSG00000183454	81.0359	1.71857	0.646231	2.65938	0.00782851	0.0167993	protein_coding|GRIN2A
ENSG00000205220	463.362	1.71829	0.316699	5.42564	5.77474e-08	3.82488e-07	protein_coding|PSMB10
ENSG00000006042	441.829	1.71659	0.207469	8.27394	1.29606e-16	2.8619e-15	protein_coding|TMEM98
ENSG00000163131	1390.41	1.71657	0.243036	7.06304	1.62894e-12	2.2549e-11	protein_coding|CTSS
ENSG00000237188	49.3619	1.71573	0.459564	3.73338	0.000188928	0.000605676	lncRNA|AC242426.2
ENSG00000160233	189.123	1.71554	0.275988	6.21601	5.09968e-10	4.77255e-09	protein_coding|LRRC3
ENSG00000135437	128.245	1.71459	0.33009	5.1943	2.0549e-07	1.21613e-06	protein_coding|RDH5
ENSG00000115602	26.396	1.71325	0.352557	4.8595	1.17684e-06	5.96706e-06	protein_coding|IL1RL1
ENSG00000123358	130.451	1.71261	0.344997	4.96413	6.90092e-07	3.69515e-06	protein_coding|NR4A1
ENSG00000143418	775.58	1.71139	0.123485	13.8591	1.12135e-43	2.21513e-41	protein_coding|CERS2
ENSG00000142798	7829.24	1.71005	0.189444	9.02666	1.76985e-19	5.30157e-18	protein_coding|HSPG2
ENSG00000158486	49.6667	1.70967	0.28795	5.93739	2.89594e-09	2.3944e-08	protein_coding|DNAH3
ENSG00000013364	6611.75	1.70894	0.232075	7.36374	1.78822e-13	2.82597e-12	protein_coding|MVP
ENSG00000005102	31.9152	1.70823	0.444098	3.84651	0.000119814	0.000400971	protein_coding|MEOX1
ENSG00000224881	76.9138	1.70791	0.354028	4.82421	1.40557e-06	7.04376e-06	processed_pseudogene|AC068279.1
ENSG00000166002	229.674	1.70761	0.272037	6.27711	3.44921e-10	3.31933e-09	protein_coding|SMCO4
ENSG00000170561	479.404	1.70597	0.206652	8.25527	1.51553e-16	3.32144e-15	protein_coding|IRX2
ENSG00000071575	500.792	1.70559	0.182284	9.35676	8.22189e-21	2.73776e-19	protein_coding|TRIB2
ENSG00000135596	1036.15	1.70433	0.179248	9.50823	1.93933e-21	6.96538e-20	protein_coding|MICAL1
ENSG00000263606	36.4516	1.70311	0.361006	4.71769	2.38538e-06	1.14176e-05	transcribed_processed_pseudogene|CHORDC1P4
ENSG00000178773	74.2415	1.70228	0.486966	3.49569	0.000472835	0.00137525	protein_coding|CPNE7
ENSG00000130958	389.34	1.69767	0.203693	8.33445	7.78615e-17	1.77841e-15	protein_coding|SLC35D2
ENSG00000147324	484.535	1.69654	0.225213	7.53301	4.95834e-14	8.39873e-13	protein_coding|MFHAS1
ENSG00000062038	2032.09	1.69651	0.357358	4.74737	2.06079e-06	1.00449e-05	protein_coding|CDH3
ENSG00000152078	51.1262	1.69435	0.320675	5.28371	1.26595e-07	7.82151e-07	protein_coding|TLCD4
ENSG00000141854	353.096	1.69419	0.259036	6.54035	6.13752e-11	6.65072e-10	protein_coding|MISP3
ENSG00000114786	53.5943	1.69322	0.48044	3.52431	0.00042459	0.00124908	protein_coding|ABHD14A-ACY1
ENSG00000160447	208.176	1.69201	0.227934	7.42325	1.14285e-13	1.85417e-12	protein_coding|PKN3
ENSG00000125850	269.516	1.68881	0.223416	7.55902	4.06128e-14	6.95174e-13	protein_coding|OVOL2
ENSG00000134363	148.644	1.68837	0.63371	2.66426	0.00771586	0.0165893	protein_coding|FST
ENSG00000140323	189.104	1.68762	0.252216	6.69118	2.21377e-11	2.58268e-10	protein_coding|DISP2
ENSG00000256061	114.168	1.68556	0.253352	6.65305	2.8708e-11	3.28882e-10	protein_coding|DNAAF4
ENSG00000110719	1670.9	1.68311	0.158034	10.6503	1.73716e-26	9.51313e-25	protein_coding|TCIRG1
ENSG00000242779	50.004	1.68239	0.358456	4.69343	2.68656e-06	1.27053e-05	transcribed_processed_pseudogene|ZNF702P
ENSG00000159733	528.914	1.68175	0.259418	6.4828	9.00373e-11	9.503e-10	protein_coding|ZFYVE28
ENSG00000179820	385.119	1.67912	0.222353	7.5516	4.29937e-14	7.32497e-13	protein_coding|MYADM
ENSG00000168743	756.797	1.67743	0.256405	6.54209	6.06646e-11	6.5786e-10	protein_coding|NPNT
ENSG00000106003	704.776	1.67426	0.251048	6.66908	2.57417e-11	2.9676e-10	protein_coding|LFNG
ENSG00000037965	21.3164	1.6715	0.747747	2.23538	0.0253926	0.0474362	protein_coding|HOXC8
ENSG00000186715	56.7053	1.6709	0.416264	4.01404	5.96872e-05	0.000213067	transcribed_unprocessed_pseudogene|MST1L
ENSG00000147592	331.46	1.66952	0.193378	8.63348	5.95119e-18	1.49991e-16	protein_coding|LACTB2
ENSG00000119535	77.6607	1.66949	0.488352	3.41862	0.000629407	0.00177585	protein_coding|CSF3R
ENSG00000070526	2737.68	1.66757	0.288059	5.78897	7.08214e-09	5.47115e-08	protein_coding|ST6GALNAC1
ENSG00000117461	404.955	1.66746	0.200214	8.32839	8.1949e-17	1.86303e-15	protein_coding|PIK3R3
ENSG00000085491	1024.41	1.66718	0.204993	8.13287	4.19255e-16	8.86929e-15	protein_coding|SLC25A24
ENSG00000241399	150.589	1.66589	0.264269	6.30376	2.90516e-10	2.8199e-09	protein_coding|CD302
ENSG00000116985	73.8506	1.66513	0.361472	4.60651	4.09478e-06	1.85835e-05	protein_coding|BMP8B
ENSG00000180806	33.691	1.66256	0.635138	2.61763	0.00885421	0.0187364	protein_coding|HOXC9
ENSG00000188636	775.695	1.66098	0.177831	9.34023	9.61285e-21	3.16488e-19	protein_coding|RTL6
ENSG00000254087	1141.64	1.65948	0.311761	5.32294	1.02105e-07	6.43905e-07	protein_coding|LYN
ENSG00000132470	11165.9	1.65901	0.152447	10.8825	1.3963e-27	8.39965e-26	protein_coding|ITGB4
ENSG00000198018	922.93	1.65872	0.168428	9.84825	6.97505e-23	2.77824e-21	protein_coding|ENTPD7
ENSG00000106992	367.242	1.65793	0.333423	4.97246	6.61086e-07	3.54763e-06	protein_coding|AK1
ENSG00000107789	164.198	1.65649	0.188276	8.79823	1.38993e-18	3.79776e-17	protein_coding|MINPP1
ENSG00000177697	1466.56	1.65511	0.160821	10.2916	7.68634e-25	3.64802e-23	protein_coding|CD151
ENSG00000115325	43.7577	1.65393	0.299396	5.52424	3.30923e-08	2.27237e-07	protein_coding|DOK1
ENSG00000143878	1148.25	1.65311	0.232007	7.12528	1.03866e-12	1.48708e-11	protein_coding|RHOB
ENSG00000132846	124.308	1.65269	0.272428	6.06652	1.30709e-09	1.15311e-08	protein_coding|ZBED3
ENSG00000128917	84.2882	1.65213	0.263512	6.26967	3.61803e-10	3.46245e-09	protein_coding|DLL4
ENSG00000166816	644.145	1.65124	0.24233	6.81401	9.49139e-12	1.16986e-10	protein_coding|LDHD
ENSG00000153823	49.065	1.6511	0.350779	4.70695	2.51445e-06	1.19727e-05	protein_coding|PID1
ENSG00000162769	243.626	1.65022	0.18645	8.85073	8.69495e-19	2.4164e-17	protein_coding|FLVCR1
ENSG00000160190	2415.56	1.65003	0.261102	6.31949	2.62432e-10	2.56432e-09	protein_coding|SLC37A1
ENSG00000157214	398.184	1.64618	0.26235	6.27474	3.50209e-10	3.36357e-09	protein_coding|STEAP2
ENSG00000092421	512.103	1.64606	0.393025	4.18817	2.81213e-05	0.000107584	protein_coding|SEMA6A
ENSG00000173621	194.399	1.63813	0.244328	6.70464	2.01902e-11	2.37633e-10	protein_coding|LRFN4
ENSG00000176894	282.446	1.63694	0.208532	7.84983	4.16598e-15	7.91916e-14	protein_coding|PXMP2
ENSG00000198947	163.847	1.63668	0.273961	5.97414	2.31308e-09	1.94773e-08	protein_coding|DMD
ENSG00000026297	929.492	1.63542	0.273287	5.98425	2.17394e-09	1.84224e-08	protein_coding|RNASET2
ENSG00000172594	566.174	1.63431	0.255018	6.40859	1.46872e-10	1.50559e-09	protein_coding|SMPDL3A
ENSG00000006282	724.224	1.63269	0.250444	6.51921	7.06805e-11	7.5804e-10	protein_coding|SPATA20
ENSG00000117791	244.359	1.63268	0.279621	5.83889	5.25507e-09	4.17266e-08	protein_coding|MTARC2
ENSG00000231205	54.4766	1.63159	0.357243	4.56717	4.94351e-06	2.19515e-05	transcribed_unprocessed_pseudogene|ZNF826P
ENSG00000163993	2133.68	1.63061	0.341915	4.76905	1.851e-06	9.09508e-06	protein_coding|S100P
ENSG00000182472	121.314	1.62954	0.292526	5.57058	2.53889e-08	1.77661e-07	protein_coding|CAPN12
ENSG00000125398	2661.98	1.6293	0.224966	7.24243	4.40715e-13	6.57384e-12	protein_coding|SOX9
ENSG00000166575	255.485	1.62691	0.140821	11.553	7.12579e-31	5.60026e-29	protein_coding|TMEM135
ENSG00000256045	394.456	1.62609	0.278961	5.82909	5.57303e-09	4.3941e-08	protein_coding|MTRNR2L10
ENSG00000183317	318.027	1.62485	0.254104	6.39445	1.61126e-10	1.6425e-09	protein_coding|EPHA10
ENSG00000183091	447.546	1.62475	0.442016	3.67578	0.000237123	0.000744314	protein_coding|NEB
ENSG00000240429	65.1128	1.62155	0.33072	4.90311	9.43318e-07	4.87949e-06	processed_pseudogene|LRRFIP1P1
ENSG00000165816	328.059	1.61773	0.306413	5.27958	1.29482e-07	7.97729e-07	protein_coding|VWA2
ENSG00000106537	685.15	1.61749	0.23553	6.86743	6.53677e-12	8.26596e-11	protein_coding|TSPAN13
ENSG00000214290	66.9085	1.61718	0.430546	3.75612	0.00017257	0.000557551	protein_coding|COLCA2
ENSG00000105738	3532.53	1.61639	0.182332	8.86511	7.64318e-19	2.14862e-17	protein_coding|SIPA1L3
ENSG00000137486	1017.39	1.61463	0.276016	5.84976	4.92278e-09	3.92801e-08	protein_coding|ARRB1
ENSG00000154380	2124.96	1.6125	0.197575	8.16142	3.31112e-16	7.06599e-15	protein_coding|ENAH
ENSG00000177283	113.692	1.61141	0.238368	6.76019	1.37811e-11	1.66078e-10	protein_coding|FZD8
ENSG00000278535	194.824	1.60789	0.645437	2.49116	0.0127325	0.025901	protein_coding|DHRS11
ENSG00000052795	951.049	1.602	0.153228	10.455	1.38927e-25	7.20152e-24	protein_coding|FNIP2
ENSG00000106686	162.063	1.6017	0.229423	6.98141	2.92222e-12	3.89399e-11	protein_coding|SPATA6L
ENSG00000106701	34.5549	1.60165	0.348887	4.59075	4.41655e-06	1.9853e-05	protein_coding|FSD1L
ENSG00000104369	250.358	1.59936	0.27653	5.78367	7.30902e-09	5.62925e-08	protein_coding|JPH1
ENSG00000174628	120.806	1.59605	0.249782	6.38975	1.66156e-10	1.68671e-09	protein_coding|IQCK
ENSG00000008130	1765.42	1.59547	0.166645	9.57406	1.02787e-21	3.76575e-20	protein_coding|NADK
ENSG00000198208	87.1061	1.59334	0.309708	5.14467	2.67996e-07	1.54539e-06	protein_coding|RPS6KL1
ENSG00000090776	1607.08	1.59216	0.167549	9.50266	2.04593e-21	7.33026e-20	protein_coding|EFNB1
ENSG00000115414	273.841	1.59084	0.487189	3.26534	0.00109334	0.00289742	protein_coding|FN1
ENSG00000183773	38.7469	1.59039	0.455144	3.49425	0.000475393	0.00138102	protein_coding|AIFM3
ENSG00000167705	191.195	1.58949	0.283892	5.59894	2.15664e-08	1.52889e-07	protein_coding|RILP
ENSG00000003147	629.84	1.58889	0.336136	4.72693	2.2794e-06	1.09787e-05	protein_coding|ICA1
ENSG00000161714	3120.74	1.58688	0.259674	6.11106	9.89744e-10	8.87068e-09	protein_coding|PLCD3
ENSG00000164976	1912.2	1.58629	0.176149	9.00536	2.14963e-19	6.39985e-18	protein_coding|MYORG
ENSG00000172780	195.374	1.58588	0.297408	5.33233	9.69587e-08	6.13568e-07	protein_coding|RAB43
ENSG00000125378	74.9175	1.58341	0.337683	4.68904	2.7449e-06	1.29573e-05	protein_coding|BMP4
ENSG00000129038	156.703	1.58263	0.323325	4.89485	9.83822e-07	5.07284e-06	protein_coding|LOXL1
ENSG00000263429	261.568	1.58246	0.371614	4.25834	2.05948e-05	8.12564e-05	protein_coding|TMEM238L
ENSG00000128335	750.609	1.58031	0.356287	4.4355	9.18579e-06	3.88648e-05	protein_coding|APOL2
ENSG00000002834	6561.26	1.57904	0.174409	9.0537	1.38207e-19	4.20899e-18	protein_coding|LASP1
ENSG00000164542	152.334	1.57476	0.218928	7.19307	6.33491e-13	9.29757e-12	protein_coding|KIAA0895
ENSG00000172716	269.192	1.57265	0.229874	6.84134	7.84547e-12	9.81892e-11	protein_coding|SLFN11
ENSG00000035664	453.943	1.5724	0.208512	7.54104	4.6623e-14	7.92482e-13	protein_coding|DAPK2
ENSG00000131016	108.679	1.57163	0.349633	4.4951	6.95386e-06	3.01011e-05	protein_coding|AKAP12
ENSG00000235833	33.0493	1.56491	0.476655	3.28311	0.00102668	0.00274521	processed_pseudogene|AC017099.1
ENSG00000132359	810.133	1.56163	0.15331	10.1861	2.28722e-24	1.02875e-22	protein_coding|RAP1GAP2
ENSG00000108551	39.694	1.55998	0.504682	3.09102	0.00199469	0.00496312	protein_coding|RASD1
ENSG00000059378	770.691	1.55966	0.229473	6.79669	1.07047e-11	1.31056e-10	protein_coding|PARP12
ENSG00000116096	280.363	1.55906	0.152441	10.2273	1.4964e-24	6.85716e-23	protein_coding|SPR
ENSG00000054179	177.377	1.55789	0.239954	6.49245	8.44488e-11	8.95194e-10	protein_coding|ENTPD2
ENSG00000171992	875.248	1.55776	0.217163	7.17323	7.32485e-13	1.06225e-11	protein_coding|SYNPO
ENSG00000148459	186.15	1.5547	0.216293	7.18796	6.57642e-13	9.62303e-12	protein_coding|PDSS1
ENSG00000120693	35.931	1.55455	0.377234	4.12092	3.77367e-05	0.00014058	protein_coding|SMAD9
ENSG00000225224	27.3609	1.55251	0.405655	3.82717	0.000129622	0.000431094	processed_pseudogene|RPS27AP12
ENSG00000115165	149.495	1.55212	0.304142	5.10328	3.33822e-07	1.89434e-06	protein_coding|CYTIP
ENSG00000120093	491.823	1.55212	0.464655	3.34036	0.00083669	0.00229083	protein_coding|HOXB3
ENSG00000181513	211.561	1.55186	0.279655	5.54919	2.86998e-08	1.99304e-07	protein_coding|ACBD4
ENSG00000136514	67.5208	1.54778	0.598768	2.58494	0.0097396	0.0204061	protein_coding|RTP4
ENSG00000106049	270.03	1.54768	0.178252	8.68254	3.8701e-18	9.97762e-17	protein_coding|HIBADH
ENSG00000254706	55.3757	1.5476	0.650854	2.3778	0.0174164	0.0341874	protein_coding|AL512785.2
ENSG00000173852	323.449	1.54671	0.163967	9.43304	3.98364e-21	1.36377e-19	protein_coding|DPY19L1
ENSG00000105717	45.1007	1.54369	0.363669	4.24476	2.18827e-05	8.58511e-05	protein_coding|PBX4
ENSG00000162849	128.582	1.54292	0.555502	2.77753	0.00547743	0.0122205	protein_coding|KIF26B
ENSG00000162695	973.317	1.54055	0.123385	12.4857	8.93586e-36	9.46553e-34	protein_coding|SLC30A7
ENSG00000126522	1261.55	1.54052	0.186912	8.24196	1.6941e-16	3.68517e-15	protein_coding|ASL
ENSG00000111785	171.636	1.53995	0.211533	7.27997	3.33896e-13	5.07898e-12	protein_coding|RIC8B
ENSG00000128578	165.644	1.53967	0.222989	6.90467	5.03195e-12	6.49797e-11	protein_coding|STRIP2
ENSG00000136944	25.0243	1.53913	0.431555	3.56647	0.000361826	0.00108256	protein_coding|LMX1B
ENSG00000162512	249.752	1.53841	0.240134	6.40645	1.48949e-10	1.52474e-09	protein_coding|SDC3
ENSG00000109323	72.1573	1.53769	0.479722	3.20537	0.00134888	0.00349423	protein_coding|MANBA
ENSG00000112511	62.6475	1.53739	0.586403	2.62173	0.00874853	0.0185315	protein_coding|PHF1
ENSG00000009950	215.883	1.53609	0.27566	5.57242	2.51232e-08	1.76224e-07	protein_coding|MLXIPL
ENSG00000104324	132.701	1.53431	0.220552	6.95669	3.48369e-12	4.5878e-11	protein_coding|CPQ
ENSG00000197956	16360.9	1.53143	0.245371	6.2413	4.3395e-10	4.10581e-09	protein_coding|S100A6
ENSG00000106536	85.1587	1.52972	0.296024	5.16754	2.3719e-07	1.38082e-06	protein_coding|POU6F2
ENSG00000135535	4545.44	1.52957	0.174563	8.76225	1.91386e-18	5.13335e-17	protein_coding|CD164
ENSG00000185477	432.231	1.52918	0.286457	5.33826	9.38423e-08	5.9617e-07	protein_coding|GPRIN3
ENSG00000175471	111.556	1.52812	0.373413	4.0923	4.27109e-05	0.000157584	protein_coding|MCTP1
ENSG00000132640	544.975	1.52787	0.151424	10.09	6.11883e-24	2.65416e-22	protein_coding|BTBD3
ENSG00000228146	61.3909	1.52679	0.338305	4.51304	6.39043e-06	2.78105e-05	transcribed_unitary_pseudogene|CASP16P
ENSG00000088448	544.087	1.52522	0.183995	8.28946	1.13768e-16	2.53902e-15	protein_coding|ANKRD10
ENSG00000152422	197.874	1.5246	0.197859	7.70549	1.30337e-14	2.35509e-13	protein_coding|XRCC4
ENSG00000143158	484.553	1.52336	0.158621	9.60382	7.70382e-22	2.82951e-20	protein_coding|MPC2
ENSG00000205352	2574.14	1.5231	0.172325	8.83853	9.69826e-19	2.68502e-17	protein_coding|PRR13
ENSG00000136010	46.4658	1.52163	0.681616	2.23238	0.0255898	0.0477192	protein_coding|ALDH1L2
ENSG00000125912	1959.62	1.52091	0.147306	10.3249	5.44031e-25	2.65088e-23	protein_coding|NCLN
ENSG00000242515	1163.64	1.5202	0.597554	2.54404	0.0109578	0.0226628	protein_coding|UGT1A10
ENSG00000156968	147.951	1.51864	0.41826	3.63085	0.000282488	0.000869166	protein_coding|MPV17L
ENSG00000187098	212.86	1.51828	0.315515	4.81207	1.49373e-06	7.45232e-06	protein_coding|MITF
ENSG00000146433	1146.93	1.51759	0.166141	9.13439	6.57764e-20	2.04579e-18	protein_coding|TMEM181
ENSG00000167363	311.16	1.516	0.338332	4.4808	7.43645e-06	3.20383e-05	protein_coding|FN3K
ENSG00000095587	60.2321	1.5128	0.283235	5.34116	9.23558e-08	5.87748e-07	protein_coding|TLL2
ENSG00000128591	58.0221	1.5123	0.456088	3.3158	0.000913808	0.00247646	protein_coding|FLNC
ENSG00000106546	2323.34	1.51164	0.169205	8.93376	4.11755e-19	1.2014e-17	protein_coding|AHR
ENSG00000076554	5255.4	1.50929	0.177431	8.50635	1.79501e-17	4.35872e-16	protein_coding|TPD52
ENSG00000151229	264.941	1.50914	0.180514	8.36024	6.25884e-17	1.43629e-15	protein_coding|SLC2A13
ENSG00000198712	107858	1.50913	0.156198	9.66166	4.38715e-22	1.64019e-20	protein_coding|MT-CO2
ENSG00000117266	385.729	1.50838	0.23	6.55818	5.44667e-11	5.94175e-10	protein_coding|CDK18
ENSG00000080823	258.203	1.50641	0.187498	8.03427	9.41375e-16	1.91658e-14	protein_coding|MOK
ENSG00000121900	2393.95	1.50552	0.160754	9.36536	7.57903e-21	2.52946e-19	protein_coding|TMEM54
ENSG00000068615	31.1305	1.5047	0.448196	3.35724	0.000787245	0.00217008	protein_coding|REEP1
ENSG00000141934	538.245	1.5035	0.217822	6.90244	5.11169e-12	6.58931e-11	protein_coding|PLPP2
ENSG00000168916	605.358	1.50302	0.192709	7.79943	6.2189e-15	1.16399e-13	protein_coding|ZNF608
ENSG00000240065	33.29	1.50236	0.629316	2.38729	0.0169732	0.0334746	protein_coding|PSMB9
ENSG00000116117	593.065	1.4994	0.212802	7.04597	1.84175e-12	2.54228e-11	protein_coding|PARD3B
ENSG00000144136	576.514	1.49831	0.161189	9.29533	1.46748e-20	4.77766e-19	protein_coding|SLC20A1
ENSG00000171617	622.345	1.49725	0.219599	6.8181	9.2251e-12	1.13992e-10	protein_coding|ENC1
ENSG00000212907	32337.9	1.49542	0.141538	10.5654	4.30962e-26	2.28254e-24	protein_coding|MT-ND4L
ENSG00000030110	653.594	1.4951	0.205351	7.28069	3.32124e-13	5.05728e-12	protein_coding|BAK1
ENSG00000105699	3474.38	1.49486	0.163392	9.14893	5.7502e-20	1.79225e-18	protein_coding|LSR
ENSG00000081923	180.645	1.4944	0.246817	6.05469	1.40688e-09	1.23222e-08	protein_coding|ATP8B1
ENSG00000186188	54.8535	1.49309	0.386281	3.86528	0.00011096	0.00037322	protein_coding|FFAR4
ENSG00000188559	2723.03	1.49256	0.151223	9.86995	5.61924e-23	2.26287e-21	protein_coding|RALGAPA2
ENSG00000275131	304.162	1.49049	0.254393	5.85902	4.65615e-09	3.72975e-08	transcribed_unprocessed_pseudogene|AC241952.2
ENSG00000111802	699.141	1.48979	0.187169	7.95961	1.72587e-15	3.41853e-14	protein_coding|TDP2
ENSG00000135549	223.901	1.48962	0.326993	4.55549	5.22626e-06	2.31157e-05	protein_coding|PKIB
ENSG00000185088	495.899	1.48804	0.176727	8.41998	3.76548e-17	8.87803e-16	protein_coding|RPS27L
ENSG00000141696	308.549	1.48753	0.190177	7.82184	5.20574e-15	9.80638e-14	protein_coding|P3H4
ENSG00000184709	51.6153	1.48653	0.539944	2.75312	0.00590304	0.0130743	protein_coding|LRRC26
ENSG00000140279	5965.78	1.48625	0.391515	3.79614	0.000146969	0.000482459	protein_coding|DUOX2
ENSG00000198886	239237	1.48573	0.144078	10.312	6.22085e-25	2.99133e-23	protein_coding|MT-ND4
ENSG00000123989	1082.61	1.48481	0.166092	8.93967	3.90338e-19	1.14348e-17	protein_coding|CHPF
ENSG00000205133	255.036	1.4822	0.171917	8.62159	6.60325e-18	1.66138e-16	protein_coding|TRIQK
ENSG00000277972	371.782	1.48078	0.188189	7.86858	3.58694e-15	6.8992e-14	protein_coding|CISD3
ENSG00000119782	97.9823	1.48072	0.253263	5.84655	5.0188e-09	3.99808e-08	protein_coding|FKBP1B
ENSG00000171435	55.8602	1.48038	0.317981	4.65557	3.23085e-06	1.5017e-05	protein_coding|KSR2
ENSG00000107554	1692.37	1.47971	0.124346	11.8999	1.18471e-32	1.06246e-30	protein_coding|DNMBP
ENSG00000157388	515.294	1.47824	0.271534	5.44403	5.20873e-08	3.47995e-07	protein_coding|CACNA1D
ENSG00000162572	129.352	1.47737	0.46482	3.17836	0.00148109	0.00380503	protein_coding|SCNN1D
ENSG00000091136	1764.58	1.47713	0.2013	7.33795	2.16891e-13	3.37647e-12	protein_coding|LAMB1
ENSG00000013375	932.406	1.47688	0.177954	8.29922	1.04802e-16	2.34393e-15	protein_coding|PGM3
ENSG00000150540	257.857	1.47594	0.294032	5.01965	5.17665e-07	2.83205e-06	protein_coding|HNMT
ENSG00000219545	173.451	1.47503	0.207567	7.10628	1.19216e-12	1.68866e-11	protein_coding|UMAD1
ENSG00000162341	357.376	1.47382	0.165921	8.88264	6.52935e-19	1.84973e-17	protein_coding|TPCN2
ENSG00000239887	371.475	1.47302	0.310642	4.74186	2.11768e-06	1.02879e-05	protein_coding|C1orf226
ENSG00000160191	39.3704	1.47247	0.420165	3.50451	0.000457453	0.00133661	protein_coding|PDE9A
ENSG00000110013	1149.53	1.46932	0.206649	7.11022	1.15861e-12	1.64592e-11	protein_coding|SIAE
ENSG00000137364	937.726	1.46727	0.173381	8.46271	2.6123e-17	6.22947e-16	protein_coding|TPMT
ENSG00000178104	1451.18	1.46727	0.164658	8.91103	5.05599e-19	1.46353e-17	protein_coding|PDE4DIP
ENSG00000108679	9084.28	1.46687	0.195271	7.51198	5.82377e-14	9.74049e-13	protein_coding|LGALS3BP
ENSG00000157542	78.4069	1.46288	0.246398	5.93704	2.90206e-09	2.3981e-08	protein_coding|KCNJ6
ENSG00000162694	83.872	1.4628	0.276176	5.29665	1.17948e-07	7.35253e-07	protein_coding|EXTL2
ENSG00000268750	67.954	1.46168	0.324259	4.50775	6.55184e-06	2.8479e-05	protein_coding|AC010522.1
ENSG00000008128	1605.78	1.45963	0.244087	5.97996	2.2319e-09	1.88589e-08	protein_coding|CDK11A
ENSG00000006047	127.032	1.45891	0.43471	3.35606	0.000790608	0.00217771	protein_coding|YBX2
ENSG00000188211	185.565	1.4589	0.386205	3.77752	0.000158398	0.0005165	protein_coding|NCR3LG1
ENSG00000183963	982.64	1.45759	0.234811	6.20752	5.38287e-10	5.0119e-09	protein_coding|SMTN
ENSG00000077157	1627.07	1.45718	0.197605	7.37419	1.65352e-13	2.63016e-12	protein_coding|PPP1R12B
ENSG00000085552	1009.77	1.45576	0.198066	7.34991	1.98346e-13	3.10764e-12	protein_coding|IGSF9
ENSG00000086015	1036.07	1.45575	0.185425	7.85089	4.13088e-15	7.86267e-14	protein_coding|MAST2
ENSG00000128245	2984.5	1.45139	0.162967	8.90606	5.28778e-19	1.52159e-17	protein_coding|YWHAH
ENSG00000129295	75.7639	1.45132	0.364362	3.98318	6.79985e-05	0.000238996	protein_coding|LRRC6
ENSG00000183208	202.753	1.4505	0.20266	7.15727	8.23016e-13	1.1853e-11	protein_coding|GDPGP1
ENSG00000185156	31.986	1.44869	0.375323	3.85984	0.000113462	0.000381197	protein_coding|MFSD6L
ENSG00000069974	1325.86	1.44697	0.246796	5.86301	4.54552e-09	3.65291e-08	protein_coding|RAB27A
ENSG00000140057	184.484	1.4454	0.241837	5.97673	2.27655e-09	1.91808e-08	protein_coding|AK7
ENSG00000104728	222.898	1.44454	0.300896	4.80081	1.58026e-06	7.86259e-06	protein_coding|ARHGEF10
ENSG00000147454	868.734	1.4445	0.211171	6.8404	7.89722e-12	9.85837e-11	protein_coding|SLC25A37
ENSG00000107863	3058.2	1.44388	0.133284	10.8331	2.39807e-27	1.40783e-25	protein_coding|ARHGAP21
ENSG00000168282	771.566	1.44158	0.192527	7.48769	7.00941e-14	1.15778e-12	protein_coding|MGAT2
ENSG00000196569	113.05	1.44125	0.554257	2.60033	0.00931334	0.0196142	protein_coding|LAMA2
ENSG00000167775	111.765	1.44059	0.235241	6.12391	9.13092e-10	8.23417e-09	protein_coding|CD320
ENSG00000186866	325.717	1.43902	0.177142	8.12354	4.52784e-16	9.55093e-15	protein_coding|POFUT2
ENSG00000084710	68.6495	1.43855	0.407468	3.53045	0.000414853	0.00122264	protein_coding|EFR3B
ENSG00000119138	402.264	1.43681	0.295987	4.85432	1.20799e-06	6.11229e-06	protein_coding|KLF9
ENSG00000181126	55.2106	1.43647	0.323202	4.4445	8.80955e-06	3.74246e-05	transcribed_unprocessed_pseudogene|HLA-V
ENSG00000156958	659.552	1.435	0.150866	9.51171	1.87546e-21	6.75256e-20	protein_coding|GALK2
ENSG00000077232	2260.5	1.43294	0.11849	12.0934	1.14508e-33	1.10124e-31	protein_coding|DNAJC10
ENSG00000248487	63.8633	1.43262	0.322597	4.44088	8.95898e-06	3.80042e-05	protein_coding|ABHD14A
ENSG00000165879	115.845	1.4289	0.252038	5.66938	1.43318e-08	1.05119e-07	protein_coding|FRAT1
ENSG00000095380	1675.3	1.42758	0.161223	8.85469	8.39163e-19	2.34549e-17	protein_coding|NANS
ENSG00000162813	535.191	1.42714	0.178429	7.99838	1.26067e-15	2.53836e-14	protein_coding|BPNT1
ENSG00000184227	38.45	1.42629	0.367658	3.87938	0.000104722	0.000354277	protein_coding|ACOT1
ENSG00000141753	987.687	1.42613	0.250115	5.70191	1.18474e-08	8.82696e-08	protein_coding|IGFBP4
ENSG00000132205	109.887	1.42515	0.246094	5.79105	6.99463e-09	5.40992e-08	protein_coding|EMILIN2
ENSG00000269378	197.878	1.4248	0.521864	2.73022	0.00632925	0.0139465	processed_pseudogene|AC022149.1
ENSG00000198727	103811	1.42406	0.149997	9.4939	2.22549e-21	7.93469e-20	protein_coding|MT-CYB
ENSG00000184164	989.174	1.42071	0.158228	8.9789	2.73479e-19	8.09254e-18	protein_coding|CRELD2
ENSG00000132329	23.1285	1.4195	0.408315	3.47648	0.000508046	0.00146655	protein_coding|RAMP1
ENSG00000065989	94.1825	1.41946	0.313431	4.52876	5.93299e-06	2.59278e-05	protein_coding|PDE4A
ENSG00000157992	162.438	1.41789	0.208568	6.79822	1.05922e-11	1.29788e-10	protein_coding|KRTCAP3
ENSG00000151612	364.435	1.41727	0.167818	8.4453	3.03253e-17	7.19636e-16	protein_coding|ZNF827
ENSG00000088970	389.53	1.4169	0.205135	6.90714	4.9452e-12	6.39159e-11	protein_coding|KIZ
ENSG00000172197	989	1.4161	0.235951	6.0017	1.95264e-09	1.66825e-08	protein_coding|MBOAT1
ENSG00000127554	319.306	1.41448	0.193701	7.30241	2.82659e-13	4.3448e-12	protein_coding|GFER
ENSG00000157111	166.631	1.41309	0.339676	4.16012	3.18079e-05	0.000120302	protein_coding|TMEM171
ENSG00000242612	130.101	1.41307	0.34977	4.03998	5.34551e-05	0.000192845	protein_coding|DECR2
ENSG00000174669	153.7	1.41175	0.338568	4.16978	3.04899e-05	0.000115796	protein_coding|SLC29A2
ENSG00000139946	183.957	1.41173	0.373778	3.77693	0.000158776	0.000517499	protein_coding|PELI2
ENSG00000127507	84.8959	1.41122	0.327633	4.3073	1.6526e-05	6.65867e-05	protein_coding|ADGRE2
ENSG00000187097	1810.09	1.41086	0.218126	6.46808	9.9259e-11	1.03938e-09	protein_coding|ENTPD5
ENSG00000260916	1376.47	1.41072	0.19246	7.32994	2.30257e-13	3.58074e-12	protein_coding|CCPG1
ENSG00000198585	1059.59	1.4091	0.19115	7.37169	1.68484e-13	2.66836e-12	protein_coding|NUDT16
ENSG00000005206	1253.7	1.40831	0.16628	8.46953	2.46395e-17	5.9046e-16	protein_coding|SPPL2B
ENSG00000157224	583.154	1.4075	0.126488	11.1276	9.21016e-29	6.11974e-27	protein_coding|CLDN12
ENSG00000283241	265.038	1.40691	0.226226	6.21904	5.00211e-10	4.69023887470001e-09-	-
ENSG00000134817	38.516	1.40541	0.502853	2.79487	0.00519205	0.011669	protein_coding|APLNR
ENSG00000165175	1168.31	1.40446	0.187084	7.50708	6.04617e-14	1.00664e-12	protein_coding|MID1IP1
ENSG00000140450	523.813	1.40431	0.27705	5.06877	4.00385e-07	2.23647e-06	protein_coding|ARRDC4
ENSG00000259706	69.248	1.40389	0.372888	3.76492	0.000166605	0.000539647	processed_pseudogene|HSP90B2P
ENSG00000228253	26037.9	1.40309	0.143359	9.78722	1.27761e-22	4.98031e-21	protein_coding|MT-ATP8
ENSG00000166963	40.3034	1.40308	0.347151	4.04169	5.30684e-05	0.000191591	protein_coding|MAP1A
ENSG00000130707	1355.2	1.40297	0.249896	5.61424	1.97432e-08	1.41474e-07	protein_coding|ASS1
ENSG00000117620	1608.07	1.40262	0.199535	7.02941	2.07412e-12	2.84957e-11	protein_coding|SLC35A3
ENSG00000196739	1108.74	1.40138	0.18423	7.6067	2.81189e-14	4.91677e-13	protein_coding|COL27A1
ENSG00000135931	149.162	1.40067	0.212884	6.57949	4.72061e-11	5.20799e-10	protein_coding|ARMC9
ENSG00000140937	51.0379	1.40006	0.494917	2.82888	0.0046711	0.0106078	protein_coding|CDH11
ENSG00000259856	87.3613	1.39937	0.392075	3.56913	0.000358163	0.00107287	processed_pseudogene|RAB43P1
ENSG00000072135	1492.46	1.39704	0.198222	7.04786	1.81693e-12	2.51039e-11	protein_coding|PTPN18
ENSG00000213213	38.2916	1.395	0.4845	2.87926	0.00398607	0.00920948	protein_coding|CCDC183
ENSG00000198840	9767.4	1.39265	0.156687	8.88813	6.21458e-19	1.76398e-17	protein_coding|MT-ND3
ENSG00000143198	773.914	1.39246	0.208116	6.69079	2.21976e-11	2.5876e-10	protein_coding|MGST3
ENSG00000164105	315.397	1.39225	0.218025	6.38575	1.70559e-10	1.72782e-09	protein_coding|SAP30
ENSG00000180884	130.39	1.39205	0.234056	5.94751	2.72245e-09	2.26282e-08	protein_coding|ZNF792
ENSG00000077147	7160.1	1.39105	0.148136	9.39035	5.98034e-21	2.02832e-19	protein_coding|TM9SF3
ENSG00000165322	1790.89	1.38705	0.184285	7.52668	5.20483e-14	8.7857e-13	protein_coding|ARHGAP12
ENSG00000103174	360.918	1.38684	0.174567	7.94447	1.95029e-15	3.84223e-14	protein_coding|NAGPA
ENSG00000158292	443.66	1.38644	0.292344	4.74247	2.11123e-06	1.026e-05	protein_coding|GPR153
ENSG00000157570	31.6168	1.38521	0.565524	2.44942	0.0143085	0.0287744	protein_coding|TSPAN18
ENSG00000102531	1600.94	1.3851	0.163846	8.45371	2.82199e-17	6.71854e-16	protein_coding|FNDC3A
ENSG00000205213	2737.2	1.38494	0.199893	6.92841	4.25602e-12	5.54497e-11	protein_coding|LGR4
ENSG00000136141	582.694	1.38383	0.139022	9.95402	2.42203e-23	1.00583e-21	protein_coding|LRCH1
ENSG00000134827	327.404	1.38367	0.485165	2.85197	0.00434498	0.00995376	protein_coding|TCN1
ENSG00000158125	1901.03	1.38171	0.40655	3.39862	0.000677259	0.00189695	protein_coding|XDH
ENSG00000248527	22393.6	1.37769	0.139143	9.90129	4.10924e-23	1.67323e-21	unprocessed_pseudogene|MTATP6P1
ENSG00000165802	887.48	1.37646	0.129575	10.6229	2.33276e-26	1.26297e-24	protein_coding|NSMF
ENSG00000108381	46.8639	1.37521	0.374441	3.6727	0.000239998	0.00075269	protein_coding|ASPA
ENSG00000145214	827.817	1.37427	0.158041	8.69564	3.44876e-18	8.97047e-17	protein_coding|DGKQ
ENSG00000198786	222518	1.37226	0.14999	9.14903	5.74474e-20	1.79225e-18	protein_coding|MT-ND5
ENSG00000082512	145.202	1.37215	0.211707	6.48136	9.09014e-11	9.58037e-10	protein_coding|TRAF5
ENSG00000164867	95.9181	1.37185	0.27914	4.91454	8.89906e-07	4.62448e-06	protein_coding|NOS3
ENSG00000106789	3604.35	1.37138	0.220835	6.20998	5.299e-10	4.94641e-09	protein_coding|CORO2A
ENSG00000139329	103.184	1.36859	0.340046	4.02471	5.70457e-05	0.000204436	protein_coding|LUM
ENSG00000110171	312.367	1.36846	0.185282	7.3858	1.51538e-13	2.4316e-12	protein_coding|TRIM3
ENSG00000099330	215.693	1.36802	0.244363	5.59832	2.16438e-08	1.53289e-07	protein_coding|OCEL1
ENSG00000151651	236.846	1.36688	0.285091	4.79456	1.63034e-06	8.1007e-06	protein_coding|ADAM8
ENSG00000254017	30.0344	1.36622	0.391454	3.4901	0.000482834	0.00140041	IG_C_pseudogene|IGHEP2
ENSG00000106025	159.684	1.36518	0.345547	3.95076	7.79019e-05	0.000270299	protein_coding|TSPAN12
ENSG00000198899	108289	1.36433	0.126589	10.7776	4.39027e-27	2.51675e-25	protein_coding|MT-ATP6
ENSG00000108370	98.5787	1.36387	0.258105	5.28415	1.26289e-07	7.8158e-07	protein_coding|RGS9
ENSG00000145555	4694.84	1.36348	0.119588	11.4014	4.1125e-30	3.00583e-28	protein_coding|MYO10
ENSG00000174804	130.874	1.36319	0.248463	5.48646	4.10057e-08	2.7906e-07	protein_coding|FZD4
ENSG00000197181	46.783	1.36304	0.342931	3.97467	7.04757e-05	0.000246876	protein_coding|PIWIL2
ENSG00000106665	1198.74	1.35683	0.233296	5.81591	6.03041e-09	4.73175e-08	protein_coding|CLIP2
ENSG00000182240	2695.17	1.35668	0.202338	6.705	2.01413e-11	2.37423e-10	protein_coding|BACE2
ENSG00000160613	3788.41	1.35663	0.152284	8.90855	5.17033e-19	1.49073e-17	protein_coding|PCSK7
ENSG00000166068	822.744	1.35642	0.152829	8.8754	6.96855e-19	1.96274e-17	protein_coding|SPRED1
ENSG00000228166	20.4246	1.35446	0.523819	2.58574	0.00971698	0.0203675	unprocessed_pseudogene|MTND1P11
ENSG00000032742	223.473	1.35406	0.173032	7.82552	5.05578e-15	9.5485e-14	protein_coding|IFT88
ENSG00000167280	500.626	1.35353	0.219403	6.16915	6.866e-10	6.30844e-09	protein_coding|ENGASE
ENSG00000230006	215.576	1.35148	0.307943	4.38875	1.14004e-05	4.73306e-05	transcribed_unprocessed_pseudogene|ANKRD36BP2
ENSG00000144596	67.4142	1.35053	0.447914	3.01516	0.00256844	0.00622542	protein_coding|GRIP2
ENSG00000102934	712.667	1.35028	0.295319	4.57229	4.82421e-06	2.1479e-05	protein_coding|PLLP
ENSG00000149257	532.542	1.34939	0.179451	7.51953	5.4974e-14	9.2369e-13	protein_coding|SERPINH1
ENSG00000049323	678.462	1.34928	0.420822	3.20631	0.00134449	0.00348347	protein_coding|LTBP1
ENSG00000106258	3060.03	1.34852	0.234548	5.74946	8.95273e-09	6.78088e-08	protein_coding|CYP3A5
ENSG00000167925	272.065	1.34674	0.227026	5.93207	2.99146e-09	2.46639e-08	protein_coding|GHDC
ENSG00000129465	458.564	1.346	0.190553	7.06364	1.62191e-12	2.24731e-11	protein_coding|RIPK3
ENSG00000174684	243.526	1.34577	0.191121	7.04146	1.90234e-12	2.61849e-11	protein_coding|B4GAT1
ENSG00000125170	2695.08	1.34478	0.16703	8.0511	8.20518e-16	1.69172e-14	protein_coding|DOK4
ENSG00000108829	4418.97	1.34452	0.15191	8.85076	8.69278e-19	2.4164e-17	protein_coding|LRRC59
ENSG00000197375	435.573	1.34316	0.232048	5.78827	7.11158e-09	5.48876e-08	protein_coding|SLC22A5
ENSG00000166710	4893.43	1.34246	0.340395	3.94384	8.01868e-05	0.000277568	protein_coding|B2M
ENSG00000172379	103.045	1.34109	0.287823	4.65944	3.17069e-06	1.47656e-05	protein_coding|ARNT2
ENSG00000120254	246.119	1.34095	0.284482	4.71366	2.43305e-06	1.16224e-05	protein_coding|MTHFD1L
ENSG00000070610	1153.49	1.34065	0.168717	7.94615	1.92394e-15	3.79543e-14	protein_coding|GBA2
ENSG00000139725	1114.8	1.34041	0.367267	3.6497	0.000262551	0.000814684	protein_coding|RHOF
ENSG00000132122	214.159	1.33912	0.296102	4.52251	6.11115e-06	2.66586e-05	protein_coding|SPATA6
ENSG00000188611	41.5128	1.33852	0.465811	2.87353	0.00405915	0.00935909	protein_coding|ASAH2
ENSG00000188738	1819.05	1.33725	0.201292	6.64335	3.06629e-11	3.49634e-10	protein_coding|FSIP2
ENSG00000168874	23.4932	1.33699	0.483507	2.7652	0.00568879	0.0126496	protein_coding|ATOH8
ENSG00000143933	969.927	1.33616	0.183934	7.26436	3.74808e-13	5.63677e-12	protein_coding|CALM2
ENSG00000182621	240.754	1.33567	0.27153	4.91907	8.69578e-07	4.5285e-06	protein_coding|PLCB1
ENSG00000158079	150.837	1.33532	0.203322	6.56751	5.11648e-11	5.61085e-10	protein_coding|PTPDC1
ENSG00000259075	125.882	1.33532	0.500244	2.66933	0.00760034	0.0163746	protein_coding|POC1B-GALNT4
ENSG00000132207	733.928	1.33477	0.286302	4.66209	3.13007e-06	1.45997e-05	protein_coding|SLX1A
ENSG00000170085	370.177	1.33471	0.173526	7.69169	1.45207e-14	2.5949e-13	protein_coding|SIMC1
ENSG00000165983	394.422	1.33448	0.180934	7.37553	1.63694e-13	2.60946e-12	protein_coding|PTER
ENSG00000143643	431.346	1.3343	0.142827	9.3421	9.44445e-21	3.11646e-19	protein_coding|TTC13
ENSG00000183856	826.827	1.33429	0.241423	5.52677	3.26178e-08	2.2438e-07	protein_coding|IQGAP3
ENSG00000157593	218.824	1.33293	0.182059	7.3214	2.45393e-13	3.79192e-12	protein_coding|SLC35B2
ENSG00000136240	3721.63	1.33207	0.130689	10.1926	2.13896e-24	9.65039e-23	protein_coding|KDELR2
ENSG00000122694	68.4385	1.32842	0.478062	2.77876	0.00545661	0.0121778	protein_coding|GLIPR2
ENSG00000100994	6078.28	1.3283	0.186516	7.12166	1.06636e-12	1.52362e-11	protein_coding|PYGB
ENSG00000146477	162.166	1.32655	0.411697	3.22216	0.00127228	0.00331518	protein_coding|SLC22A3
ENSG00000137166	1848.59	1.32645	0.149068	8.89826	5.67277e-19	1.6232e-17	protein_coding|FOXP4
ENSG00000144591	560.052	1.32608	0.167359	7.92354	2.30833e-15	4.49909e-14	protein_coding|GMPPA
ENSG00000164308	1039.03	1.32456	0.451873	2.93127	0.00337578	0.00793619	protein_coding|ERAP2
ENSG00000234383	41.5548	1.32299	0.43918	3.01241	0.0025918	0.00627462	processed_pseudogene|CTBP2P8
ENSG00000184979	172.673	1.3219	0.220793	5.98707	2.1365e-09	1.81684e-08	protein_coding|USP18
ENSG00000161921	905.377	1.32013	0.323495	4.08082	4.48767e-05	0.000164537	protein_coding|CXCL16
ENSG00000119673	124.894	1.31886	0.270449	4.87656	1.07954e-06	5.51964e-06	protein_coding|ACOT2
ENSG00000106367	430.596	1.31699	0.196649	6.69717	2.1249e-11	2.48694e-10	protein_coding|AP1S1
ENSG00000254413	194.036	1.3164	0.330771	3.9798	6.89736e-05	0.000242071	protein_coding|CHKB-CPT1B
ENSG00000136048	104.678	1.31598	0.196814	6.68643	2.28677e-11	2.65899e-10	protein_coding|DRAM1
ENSG00000205542	6139.92	1.31529	0.180033	7.30579	2.75646e-13	4.24147e-12	protein_coding|TMSB4X
ENSG00000119431	556.783	1.31329	0.170482	7.70342	1.32469e-14	2.39065e-13	protein_coding|HDHD3
ENSG00000240694	108.704	1.31324	0.312729	4.19928	2.67762e-05	0.000102982	protein_coding|PNMA2
ENSG00000172482	36.4283	1.31303	0.464163	2.82881	0.00467207	0.0106083	protein_coding|AGXT
ENSG00000164638	198.428	1.31213	0.301712	4.34896	1.36787e-05	5.60413e-05	protein_coding|SLC29A4
ENSG00000109861	1493.49	1.31206	0.243349	5.39171	6.97902e-08	4.5524e-07	protein_coding|CTSC
ENSG00000136542	3025.81	1.3119	0.314432	4.17228	3.01561e-05	0.000114643	protein_coding|GALNT5
ENSG00000259581	61.6725	1.31121	0.335354	3.90993	9.23233e-05	0.000315766	processed_pseudogene|TYRO3P
ENSG00000198763	87198.2	1.31019	0.158735	8.25396	1.53232e-16	3.35322e-15	protein_coding|MT-ND2
ENSG00000105650	246.348	1.30979	0.267257	4.90085	9.54227e-07	4.93068e-06	protein_coding|PDE4C
ENSG00000164414	177.829	1.30852	0.193636	6.75759	1.40302e-11	1.6894e-10	protein_coding|SLC35A1
ENSG00000205534	137.102	1.30596	0.584546	2.23414	0.0254739	0.0475275	unprocessed_pseudogene|SMG1P2
ENSG00000175274	1163.31	1.30538	0.325354	4.01219	6.01572e-05	0.000214587	protein_coding|TP53I11
ENSG00000134318	3153.12	1.3043	0.133665	9.75797	1.70529e-22	6.57728e-21	protein_coding|ROCK2
ENSG00000160014	4783.4	1.30397	0.0953994	13.6686	1.56473e-42	2.82386e-40	protein_coding|CALM3
ENSG00000139192	419.847	1.30272	0.248213	5.24838	1.53442e-07	9.29168e-07	protein_coding|TAPBPL
ENSG00000054219	859.884	1.3015	0.255474	5.09446	3.4973e-07	1.97693e-06	protein_coding|LY75
ENSG00000154305	3966.77	1.30045	0.204816	6.34938	2.16191e-10	2.14111e-09	protein_coding|MIA3
ENSG00000120738	1345.72	1.29897	0.394312	3.29427	0.000986762	0.00265205	protein_coding|EGR1
ENSG00000166900	914.5	1.29868	0.1653	7.85651	3.94997e-15	7.53794e-14	protein_coding|STX3
ENSG00000122574	83.5703	1.29849	0.419471	3.09553	0.00196463	0.00490001	protein_coding|WIPF3
ENSG00000153904	2304.37	1.29813	0.299589	4.33305	1.47058e-05	5.98634e-05	protein_coding|DDAH1
ENSG00000164307	1243.77	1.29639	0.190187	6.81639	9.33562e-12	1.1526e-10	protein_coding|ERAP1
ENSG00000174233	1391.28	1.29623	0.244724	5.29672	1.17903e-07	7.35253e-07	protein_coding|ADCY6
ENSG00000179222	1952.41	1.2961	0.16849	7.69244	1.44356e-14	2.58286e-13	protein_coding|MAGED1
ENSG00000177614	109.717	1.29529	0.513551	2.52223	0.0116615	0.0239454	protein_coding|PGBD5
ENSG00000185000	1665.64	1.29258	0.217345	5.94712	2.72893e-09	2.26657e-08	protein_coding|DGAT1
ENSG00000106868	390.466	1.29164	0.12939	9.98248	1.81863e-23	7.61742e-22	protein_coding|SUSD1
ENSG00000074842	676.386	1.29129	0.20337	6.34944	2.16096e-10	2.14111e-09	protein_coding|MYDGF
ENSG00000196616	58.5166	1.29113	0.372589	3.46529	0.000529658	0.00152203	protein_coding|ADH1B
ENSG00000165475	586.659	1.28956	0.260099	4.95795	7.12416e-07	3.79733e-06	protein_coding|CRYL1
ENSG00000198804	540120	1.2887	0.148144	8.69896	3.34943e-18	8.72762e-17	protein_coding|MT-CO1
ENSG00000134285	369.45	1.28807	0.165049	7.80414	5.99066e-15	1.12415e-13	protein_coding|FKBP11
ENSG00000118971	2579.69	1.28802	0.378159	3.40603	0.000659156	0.00185127	protein_coding|CCND2
ENSG00000145022	406.243	1.28788	0.174123	7.39639	1.39939e-13	2.25787e-12	protein_coding|TCTA
ENSG00000182685	30.1661	1.28709	0.313893	4.10042	4.12409e-05	0.000152661	protein_coding|BRICD5
ENSG00000136828	752.429	1.28654	0.209028	6.15486	7.51429e-10	6.8524e-09	protein_coding|RALGPS1
ENSG00000163697	612.01	1.28652	0.138115	9.31483	1.22147e-20	4.00345e-19	protein_coding|APBB2
ENSG00000149269	1572.67	1.28593	0.127349	10.0977	5.65673e-24	2.46836e-22	protein_coding|PAK1
ENSG00000234709	77.7123	1.28524	0.307085	4.18528	2.84815e-05	0.000108734	transcribed_processed_pseudogene|UPF3AP3
ENSG00000196476	77.4974	1.28464	0.331968	3.86977	0.00010894	0.000366847	protein_coding|C20orf96
ENSG00000279355	55.7621	1.28421	0.432172	2.97153	0.0029632	0.00705358093097252-	-
ENSG00000163069	349.627	1.2825	0.170626	7.51643	5.62911e-14	9.43651e-13	protein_coding|SGCB
ENSG00000110811	65.6596	1.28084	0.316616	4.04539	5.22364e-05	0.000188774	protein_coding|P3H3
ENSG00000164120	6436.61	1.27973	0.330719	3.86954	0.000109042	0.000367022	protein_coding|HPGD
ENSG00000166086	47.7457	1.27972	0.435514	2.93842	0.00329889	0.00776916	protein_coding|JAM3
ENSG00000184007	379.793	1.27915	0.175757	7.27791	3.39025e-13	5.14094e-12	protein_coding|PTP4A2
ENSG00000143375	4789.22	1.27763	0.223847	5.7076	1.14578e-08	8.54981e-08	protein_coding|CGN
ENSG00000106125	104.113	1.27656	0.170003	7.50904	5.95638e-14	9.92821e-13	protein_coding|MINDY4
ENSG00000198707	401.142	1.27649	0.197881	6.4508	1.11261e-10	1.15677e-09	protein_coding|CEP290
ENSG00000159884	222.295	1.27489	0.190934	6.67714	2.43658e-11	2.8201e-10	protein_coding|CCDC107
ENSG00000185499	22960.7	1.27477	0.370432	3.44129	0.000578941	0.00164713	protein_coding|MUC1
ENSG00000101276	248.328	1.27334	0.309188	4.11835	3.816e-05	0.000142044	protein_coding|SLC52A3
ENSG00000154127	175.486	1.27294	0.353179	3.60423	0.000313085	0.00095268	protein_coding|UBASH3B
ENSG00000087088	286.089	1.27244	0.131209	9.69776	3.08197e-22	1.17019e-20	protein_coding|BAX
ENSG00000126458	361.085	1.27136	0.244922	5.19089	2.09291e-07	1.23513e-06	protein_coding|RRAS
ENSG00000136205	1373.13	1.27036	0.21153	6.00559	1.90637e-09	1.6317e-08	protein_coding|TNS3
ENSG00000124224	115.446	1.2702	0.267138	4.75485	1.98593e-06	9.70912e-06	transcribed_unprocessed_pseudogene|PPP4R1L
ENSG00000135541	552.303	1.26974	0.203981	6.22481	4.8215e-10	4.52961e-09	protein_coding|AHI1
ENSG00000117480	388.691	1.2691	0.205111	6.18738	6.11728e-10	5.65606e-09	protein_coding|FAAH
ENSG00000243749	53.3032	1.26812	0.302982	4.18546	2.84592e-05	0.000108725	protein_coding|TMEM35B
ENSG00000164484	34.4158	1.26784	0.557811	2.27288	0.0230332	0.0435801	protein_coding|TMEM200A
ENSG00000131791	665.555	1.26678	0.163519	7.74699	9.40991e-15	1.72807e-13	protein_coding|PRKAB2
ENSG00000197256	607.742	1.26598	0.19346	6.54389	5.99385e-11	6.50469e-10	protein_coding|KANK2
ENSG00000048052	130.883	1.2656	0.293038	4.31888	1.56824e-05	6.3415e-05	protein_coding|HDAC9
ENSG00000059573	1906.06	1.26548	0.162135	7.80512	5.94468e-15	1.11696e-13	protein_coding|ALDH18A1
ENSG00000185187	297.07	1.26546	0.234898	5.38726	7.15387e-08	4.65814e-07	protein_coding|SIGIRR
ENSG00000171227	181.806	1.26535	0.323419	3.91242	9.13762e-05	0.000312819	protein_coding|TMEM37
ENSG00000134864	66.8059	1.26391	0.262628	4.81255	1.49017e-06	7.43966e-06	protein_coding|GGACT
ENSG00000164161	41.9321	1.26331	0.40922	3.08713	0.00202102	0.00502522	protein_coding|HHIP
ENSG00000124256	26.7617	1.25986	0.419148	3.00577	0.00264908	0.00639013	protein_coding|ZBP1
ENSG00000261635	36.4062	1.25956	0.38928	3.23561	0.00121385	0.00317709	processed_pseudogene|AC103988.1
ENSG00000232838	366.619	1.25772	0.18326	6.86304	6.74085e-12	8.48732e-11	protein_coding|PET117
ENSG00000248593	59.3866	1.25623	0.273752	4.58892	4.45536e-06	2.00087e-05	transcribed_unprocessed_pseudogene|DSTNP2
ENSG00000137103	106.53	1.25616	0.29278	4.29047	1.78296e-05	7.12893e-05	protein_coding|TMEM8B
ENSG00000261796	517.796	1.256	0.152242	8.25007	1.58308e-16	3.45911e-15	protein_coding|ISY1-RAB43
ENSG00000154760	480.761	1.25529	0.197005	6.37186	1.86745e-10	1.87489e-09	protein_coding|SLFN13
ENSG00000085831	1546.45	1.25326	0.170398	7.35491	1.91059e-13	2.99989e-12	protein_coding|TTC39A
ENSG00000253919	21.2576	1.25276	0.463512	2.70275	0.00687684	0.0149859	processed_pseudogene|THAP12P7
ENSG00000161013	3522.24	1.25082	0.127133	9.83862	7.67554e-23	3.01616e-21	protein_coding|MGAT4B
ENSG00000147889	217.46	1.24886	0.266245	4.69063	2.72364e-06	1.28682e-05	protein_coding|CDKN2A
ENSG00000137700	194.847	1.24823	0.291332	4.28457	1.83091e-05	7.29475e-05	protein_coding|SLC37A4
ENSG00000112877	219.747	1.24732	0.188464	6.61833	3.63291e-11	4.09136e-10	protein_coding|CEP72
ENSG00000140284	302.775	1.24514	0.316283	3.9368	8.25764e-05	0.000285299	protein_coding|SLC27A2
ENSG00000164294	83.406	1.24418	0.241168	5.15897	2.48315e-07	1.43985e-06	protein_coding|GPX8
ENSG00000103196	179.921	1.24414	0.278952	4.46006	8.1938e-06	3.50123e-05	protein_coding|CRISPLD2
ENSG00000103811	1417.7	1.2438	0.261473	4.75689	1.96599e-06	9.61484e-06	protein_coding|CTSH
ENSG00000105854	456.657	1.24275	0.177671	6.99468	2.65866e-12	3.56554e-11	protein_coding|PON2
ENSG00000166813	61.7807	1.24235	0.254547	4.88062	1.05755e-06	5.42622e-06	protein_coding|KIF7
ENSG00000205710	51.8428	1.2418	0.229218	5.41753	6.04273e-08	3.99334e-07	protein_coding|C17orf107
ENSG00000162733	91.9795	1.23956	0.293589	4.2221	2.42034e-05	9.41339e-05	protein_coding|DDR2
ENSG00000154978	882.626	1.23893	0.156935	7.89456	2.91336e-15	5.64074e-14	protein_coding|VOPP1
ENSG00000129467	177.271	1.2387	0.245079	5.05429	4.31991e-07	2.40383e-06	protein_coding|ADCY4
ENSG00000181392	33.0511	1.23826	0.350937	3.52844	0.000418009	0.0012312	protein_coding|SYNE4
ENSG00000152291	5566.73	1.23456	0.1365	9.04436	1.50538e-19	4.56549e-18	protein_coding|TGOLN2
ENSG00000120675	561.374	1.23447	0.217526	5.67506	1.38639e-08	1.02041e-07	protein_coding|DNAJC15
ENSG00000116793	158.609	1.23117	0.185333	6.64301	3.07336e-11	3.49894e-10	protein_coding|PHTF1
ENSG00000168389	320.815	1.23028	0.250994	4.90165	9.50363e-07	4.91245e-06	protein_coding|MFSD2A
ENSG00000169752	96.4516	1.22998	0.486483	2.52831	0.0114612	0.0235938	protein_coding|NRG4
ENSG00000150471	29.8818	1.22982	0.544392	2.25907	0.0238787	0.0449703	protein_coding|ADGRL3
ENSG00000240370	56.8154	1.22977	0.270076	4.55342	5.27806e-06	2.33237e-05	transcribed_processed_pseudogene|RPL13P5
ENSG00000134138	409.053	1.2294	0.159174	7.72362	1.13075e-14	2.05333e-13	protein_coding|MEIS2
ENSG00000130762	1832.05	1.22905	0.14659	8.38421	5.10664e-17	1.18679e-15	protein_coding|ARHGEF16
ENSG00000183734	84.5493	1.22873	0.326231	3.76644	0.000165589	0.00053707	protein_coding|ASCL2
ENSG00000184640	6237.04	1.22854	0.134722	9.11904	7.57951e-20	2.3375e-18	protein_coding|SEPTIN9
ENSG00000138111	113.322	1.22765	0.194476	6.31261	2.74362e-10	2.67911e-09	protein_coding|MFSD13A
ENSG00000250461	174.636	1.22724	0.278032	4.41401	1.01475e-05	4.25521e-05	processed_pseudogene|AC122718.1
ENSG00000165915	211.737	1.22678	0.155055	7.91194	2.53418e-15	4.9327e-14	protein_coding|SLC39A13
ENSG00000134508	707.867	1.22587	0.288111	4.25486	2.09176e-05	8.23964e-05	protein_coding|CABLES1
ENSG00000198938	76921.6	1.22543	0.144794	8.46328	2.59959e-17	6.20929e-16	protein_coding|MT-CO3
ENSG00000079257	144.297	1.2249	0.291693	4.19927	2.67775e-05	0.000102982	protein_coding|LXN
ENSG00000148655	44.7664	1.22117	0.323108	3.77945	0.000157173	0.000512883	protein_coding|LRMDA
ENSG00000155256	458.248	1.22108	0.147505	8.27821	1.25045e-16	2.76956e-15	protein_coding|ZFYVE27
ENSG00000276550	1270.16	1.21826	0.392241	3.10589	0.00189705	0.0047558	transcribed_unprocessed_pseudogene|HERC2P2
ENSG00000079691	1494.91	1.21693	0.128876	9.44268	3.63353e-21	1.25271e-19	protein_coding|CARMIL1
ENSG00000125744	70.1533	1.21598	0.193466	6.28525	3.27321e-10	3.15827e-09	protein_coding|RTN2
ENSG00000133640	27.162	1.21558	0.390789	3.11057	0.00186724	0.00468669	protein_coding|LRRIQ1
ENSG00000141497	46.2824	1.21482	0.304562	3.98873	6.64272e-05	0.00023421	protein_coding|ZMYND15
ENSG00000166734	1813.34	1.21394	0.117341	10.3454	4.38879e-25	2.16011e-23	protein_coding|CASC4
ENSG00000041880	344.753	1.21351	0.288162	4.2112	2.54013e-05	9.8258e-05	protein_coding|PARP3
ENSG00000146410	41.3029	1.21342	0.306238	3.96234	7.42185e-05	0.000258685	protein_coding|MTFR2
ENSG00000141198	1133.74	1.21284	0.131045	9.25517	2.13896e-20	6.88708e-19	protein_coding|TOM1L1
ENSG00000167703	357.565	1.2124	0.156048	7.76939	7.88625e-15	1.45926e-13	protein_coding|SLC43A2
ENSG00000119699	138.494	1.21006	0.279573	4.32825	1.50296e-05	6.10625e-05	protein_coding|TGFB3
ENSG00000120798	459.671	1.20933	0.147355	8.20693	2.26911e-16	4.90679e-15	protein_coding|NR2C1
ENSG00000242247	991.306	1.20793	0.149334	8.08879	6.02602e-16	1.25304e-14	protein_coding|ARFGAP3
ENSG00000142875	881.478	1.20496	0.220251	5.47083	4.47939e-08	3.03287e-07	protein_coding|PRKACB
ENSG00000142661	76.9488	1.20488	0.237626	5.07047	3.96828e-07	2.21914e-06	protein_coding|MYOM3
ENSG00000087586	242.706	1.20461	0.187722	6.41696	1.39025e-10	1.42715e-09	protein_coding|AURKA
ENSG00000104886	1041.85	1.20363	0.140125	8.58973	8.71749e-18	2.17461e-16	protein_coding|PLEKHJ1
ENSG00000175505	42.1964	1.2033	0.293768	4.09608	4.20201e-05	0.000155153	protein_coding|CLCF1
ENSG00000070018	1252.07	1.20262	0.120594	9.97251	2.01081e-23	8.3983e-22	protein_coding|LRP6
ENSG00000110002	467.811	1.20005	0.252777	4.74744	2.06005e-06	1.00446e-05	protein_coding|VWA5A
ENSG00000035499	108.376	1.19897	0.222455	5.38971	7.05729e-08	4.59935e-07	protein_coding|DEPDC1B
ENSG00000147535	313.476	1.19849	0.177047	6.76935	1.2936e-11	1.56538e-10	protein_coding|PLPP5
ENSG00000145020	102.362	1.19836	0.303736	3.94538	7.96724e-05	0.000276049	protein_coding|AMT
ENSG00000127328	432.843	1.19814	0.143197	8.36712	5.90439e-17	1.35922e-15	protein_coding|RAB3IP
ENSG00000266086	154.284	1.1979	0.388788	3.08112	0.00206221	0.00511806	protein_coding|AC015813.2
ENSG00000158402	54.171	1.19664	0.277925	4.30564	1.66503e-05	6.69769e-05	protein_coding|CDC25C
ENSG00000255150	38.205	1.19585	0.368166	3.24812	0.00116172	0.00305707	protein_coding|EID3
ENSG00000153551	33.1198	1.19573	0.371118	3.22196	0.00127316	0.00331689	protein_coding|CMTM7
ENSG00000168675	158.345	1.19568	0.285157	4.19306	2.75219e-05	0.000105539	protein_coding|LDLRAD4
ENSG00000171492	419.899	1.19503	0.13592	8.79215	1.46722e-18	3.98659e-17	protein_coding|LRRC8D
ENSG00000116641	1106.63	1.19499	0.149232	8.00764	1.1693e-15	2.3609e-14	protein_coding|DOCK7
ENSG00000174292	443.234	1.19465	0.166847	7.16014	8.05963e-13	1.16304e-11	protein_coding|TNK1
ENSG00000163577	87.9361	1.19378	0.191494	6.23406	4.54499e-10	4.28361e-09	protein_coding|EIF5A2
ENSG00000164465	643.9	1.19307	0.154537	7.72031	1.16043e-14	2.10461e-13	protein_coding|DCBLD1
ENSG00000170956	44.6197	1.19285	0.324952	3.67086	0.000241732	0.000757315	protein_coding|CEACAM3
ENSG00000073417	643.653	1.19279	0.127202	9.37712	6.77987e-21	2.2836e-19	protein_coding|PDE8A
ENSG00000108039	1103.69	1.19232	0.134757	8.84786	8.92123e-19	2.47458e-17	protein_coding|XPNPEP1
ENSG00000115112	2476.29	1.19228	0.226263	5.26944	1.3684e-07	8.38007e-07	protein_coding|TFCP2L1
ENSG00000077463	216.685	1.19214	0.180657	6.59892	4.14177e-11	4.61819e-10	protein_coding|SIRT6
ENSG00000261884	94.1788	1.19171	0.259589	4.59075	4.41662e-06	1.9853e-05	protein_coding|AC040162.1
ENSG00000204172	285.524	1.19124	0.307812	3.87003	0.000108821	0.0003667	protein_coding|AGAP9
ENSG00000141519	49.725	1.19109	0.262606	4.53567	5.74217e-06	2.51616e-05	protein_coding|CCDC40
ENSG00000163874	1124.8	1.19103	0.338218	3.5215	0.00042911	0.00126161	protein_coding|ZC3H12A
ENSG00000134470	158.091	1.1899	0.269029	4.42294	9.73657e-06	4.1017e-05	protein_coding|IL15RA
ENSG00000112874	403.113	1.18875	0.222202	5.34985	8.80282e-08	5.63486e-07	protein_coding|NUDT12
ENSG00000251201	113.187	1.18817	0.268788	4.42049	9.8479e-06	4.14383e-05	protein_coding|TMED7-TICAM2
ENSG00000152582	121.061	1.18716	0.284477	4.17313	3.00437e-05	0.00011425	protein_coding|SPEF2
ENSG00000160752	2846.48	1.18553	0.212558	5.57743	2.44097e-08	1.71714e-07	protein_coding|FDPS
ENSG00000141574	316.597	1.18549	0.471631	2.51361	0.0119504	0.0244768	protein_coding|SECTM1
ENSG00000187231	533.991	1.18366	0.16482	7.18154	6.89322e-13	1.00435e-11	protein_coding|SESTD1
ENSG00000143297	42.9151	1.18336	0.328639	3.60078	0.000317262	0.000963987	protein_coding|FCRL5
ENSG00000221955	327.497	1.1815	0.195244	6.05141	1.43581e-09	1.25381e-08	protein_coding|SLC12A8
ENSG00000112699	3764.98	1.18064	0.30872	3.82431	0.000131137	0.000435672	protein_coding|GMDS
ENSG00000074696	1463.96	1.1806	0.197275	5.98453	2.17012e-09	1.84007e-08	protein_coding|HACD3
ENSG00000183160	20.3837	1.18059	0.389962	3.02745	0.00246627	0.00599667	protein_coding|TMEM119
ENSG00000154930	1184	1.17948	0.208297	5.66249	1.49196e-08	1.09047e-07	protein_coding|ACSS1
ENSG00000225630	2309.11	1.17736	0.177508	6.63272	3.29562e-11	3.73743e-10	unprocessed_pseudogene|MTND2P28
ENSG00000118513	559.673	1.1755	0.335755	3.50106	0.000463408	0.00135131	protein_coding|MYB
ENSG00000198695	1827.92	1.17478	0.135777	8.65223	5.05049e-18	1.28137e-16	protein_coding|MT-ND6
ENSG00000205683	31.572	1.17219	0.311531	3.76268	0.000168101	0.000543771	protein_coding|DPF3
ENSG00000250011	74.9139	1.17095	0.317172	3.69184	0.000222635	0.000702305	processed_pseudogene|HMGB1P3
ENSG00000198324	1019.72	1.17081	0.216213	5.41509	6.1258e-08	4.04458e-07	protein_coding|PHETA1
ENSG00000081059	290.196	1.17069	0.228947	5.11336	3.16477e-07	1.8022e-06	protein_coding|TCF7
ENSG00000130164	5042.05	1.17017	0.184728	6.33454	2.38049e-10	2.34488e-09	protein_coding|LDLR
ENSG00000157800	433.53	1.16957	0.12885	9.07698	1.11633e-19	3.42825e-18	protein_coding|SLC37A3
ENSG00000223551	36.0369	1.1686	0.310324	3.76575	0.000166047	0.000538316	processed_pseudogene|TMSB4XP4
ENSG00000135047	109.288	1.16792	0.276104	4.23	2.33688e-05	9.11675e-05	protein_coding|CTSL
ENSG00000121057	2851.58	1.16768	0.164523	7.09737	1.27155e-12	1.79416e-11	protein_coding|AKAP1
ENSG00000143036	288.241	1.16719	0.238592	4.892	9.98154e-07	5.13768e-06	protein_coding|SLC44A3
ENSG00000111275	4938.67	1.16658	0.204119	5.71521	1.09566e-08	8.20512e-08	protein_coding|ALDH2
ENSG00000159216	1256	1.16547	0.167878	6.94238	3.8555e-12	5.05468e-11	protein_coding|RUNX1
ENSG00000156026	1865.18	1.16474	0.235767	4.9402	7.80406e-07	4.11691e-06	protein_coding|MCU
ENSG00000145476	803.047	1.16436	0.244939	4.75367	1.99762e-06	9.75975e-06	protein_coding|CYP4V2
ENSG00000181026	301.64	1.1643	0.216547	5.37667	7.58745e-08	4.91855e-07	protein_coding|AEN
ENSG00000182325	369.255	1.16394	0.164017	7.09645	1.28002e-12	1.80437e-11	protein_coding|FBXL6
ENSG00000152990	447.058	1.16339	0.182039	6.39086	1.64958e-10	1.67572e-09	protein_coding|ADGRA3
ENSG00000149054	89.6182	1.15933	0.318732	3.6373	0.00027551	0.000849663	protein_coding|ZNF215
ENSG00000250317	166.41	1.15925	0.170749	6.78922	1.12739e-11	1.37449e-10	protein_coding|SMIM20
ENSG00000253558	40.22	1.15804	0.393729	2.94121	0.00326937	0.00770959	transcribed_processed_pseudogene|AC024568.1
ENSG00000151746	191.009	1.15701	0.252239	4.58696	4.49747e-06	2.01669e-05	protein_coding|BICD1
ENSG00000100221	1119.83	1.15613	0.161733	7.1484	8.77943e-13	1.26317e-11	protein_coding|JOSD1
ENSG00000111801	455.61	1.15611	0.346324	3.33823	0.00084314	0.00230676	protein_coding|BTN3A3
ENSG00000236567	56.5947	1.15537	0.327708	3.5256	0.000422528	0.00124351	processed_pseudogene|TCF3P1
ENSG00000068366	199.945	1.15521	0.288179	4.00866	6.10644e-05	0.000217464	protein_coding|ACSL4
ENSG00000128228	478.552	1.15368	0.237933	4.84876	1.24238e-06	6.27763e-06	protein_coding|SDF2L1
ENSG00000165501	144.525	1.1529	0.190322	6.05764	1.3813e-09	1.21127e-08	protein_coding|LRR1
ENSG00000229808	26.6969	1.15244	0.299757	3.84459	0.000120756	0.00040394	transcribed_processed_pseudogene|AL391825.1
ENSG00000171345	64094.6	1.15051	0.322591	3.56646	0.000361842	0.00108256	protein_coding|KRT19
ENSG00000136122	84.3611	1.14821	0.229482	5.00351	5.62959e-07	3.05923e-06	protein_coding|BORA
ENSG00000073008	767.84	1.14815	0.131147	8.75472	2.04611e-18	5.43818e-17	protein_coding|PVR
ENSG00000172986	34.1834	1.14755	0.353421	3.24697	0.00116643	0.0030689	protein_coding|GXYLT2
ENSG00000033011	395.235	1.14709	0.132841	8.63505	5.86988e-18	1.48197e-16	protein_coding|ALG1
ENSG00000106560	102.524	1.14654	0.209973	5.4604	4.75056e-08	3.19723e-07	protein_coding|GIMAP2
ENSG00000185813	1357.47	1.1465	0.175472	6.53382	6.41144e-11	6.92189e-10	protein_coding|PCYT2
ENSG00000251682	45.0191	1.14577	0.291996	3.92393	8.71172e-05	0.000299854	processed_pseudogene|AC122718.2
ENSG00000167004	10566.5	1.14538	0.159491	7.18144	6.89809e-13	1.00435e-11	protein_coding|PDIA3
ENSG00000127334	1930.88	1.1441	0.139026	8.22945	1.88073e-16	4.079e-15	protein_coding|DYRK2
ENSG00000180801	216.675	1.14298	0.17396	6.57034	5.01993e-11	5.5091e-10	protein_coding|ARSJ
ENSG00000080854	82.8605	1.14198	0.313955	3.63739	0.000275419	0.000849562	protein_coding|IGSF9B
ENSG00000172270	7271.55	1.14057	0.119789	9.5215	1.70702e-21	6.17652e-20	protein_coding|BSG
ENSG00000047648	54.4053	1.13763	0.342444	3.3221	0.000893433	0.00243071	protein_coding|ARHGAP6
ENSG00000163171	185.725	1.13567	0.249155	4.55809	5.16213e-06	2.28459e-05	protein_coding|CDC42EP3
ENSG00000130827	1308.73	1.13508	0.217689	5.21423	1.84582e-07	1.10311e-06	protein_coding|PLXNA3
ENSG00000166762	198.899	1.13322	0.298634	3.79469	0.000147827	0.000484953	protein_coding|CATSPER2
ENSG00000243660	40.1821	1.13228	0.302695	3.74066	0.000183541	0.000589854	protein_coding|ZNF487
ENSG00000172183	660.375	1.13129	0.220318	5.1348	2.82439e-07	1.62164e-06	protein_coding|ISG20
ENSG00000179750	70.5426	1.13109	0.242569	4.66297	3.11677e-06	1.45516e-05	protein_coding|APOBEC3B
ENSG00000093217	369.297	1.13098	0.175955	6.42769	1.29555e-10	1.33463e-09	protein_coding|XYLB
ENSG00000166821	262.084	1.13076	0.161388	7.00644	2.44453e-12	3.29955e-11	protein_coding|PEX11A
ENSG00000169598	226.21	1.13072	0.18918	5.97693	2.27386e-09	1.91691e-08	protein_coding|DFFB
ENSG00000003436	1621.72	1.13063	0.175457	6.44389	1.16452e-10	1.20901e-09	protein_coding|TFPI
ENSG00000180089	51.7915	1.1303	0.253494	4.45889	8.23866e-06	3.51731e-05	protein_coding|TMEM86B
ENSG00000076604	1249.14	1.12909	0.150804	7.48714	7.03889e-14	1.16134e-12	protein_coding|TRAF4
ENSG00000133106	345.233	1.12906	0.34456	3.2768	0.00104989	0.00279958	protein_coding|EPSTI1
ENSG00000121653	50.6048	1.12901	0.35554	3.17548	0.00149589	0.00383687	protein_coding|MAPK8IP1
ENSG00000170011	45.3695	1.12882	0.323187	3.49278	0.000478013	0.00138753	protein_coding|MYRIP
ENSG00000074755	5529.87	1.12852	0.134848	8.36882	5.81957e-17	1.34181e-15	protein_coding|ZZEF1
ENSG00000169241	968.064	1.12771	0.155346	7.25936	3.88917e-13	5.83695e-12	protein_coding|SLC50A1
ENSG00000214193	908.101	1.12701	0.21167	5.32439	1.01295e-07	6.39347e-07	protein_coding|SH3D21
ENSG00000138600	1429.38	1.12394	0.144335	7.78708	6.85772e-15	1.27378e-13	protein_coding|SPPL2A
ENSG00000076258	76.9824	1.12371	0.271247	4.14276	3.43151e-05	0.000129017	protein_coding|FMO4
ENSG00000116791	484.378	1.12289	0.255862	4.38866	1.14051e-05	4.73369e-05	protein_coding|CRYZ
ENSG00000169258	83.8183	1.12269	0.324834	3.4562	0.000547843	0.00156873	protein_coding|GPRIN1
ENSG00000152127	3124.94	1.12225	0.185089	6.06327	1.33379e-09	1.17275e-08	protein_coding|MGAT5
ENSG00000073067	56.132	1.12032	0.458958	2.441	0.0146467	0.0293778	protein_coding|CYP2W1
ENSG00000106070	264.62	1.12025	0.169535	6.60781	3.90057e-11	4.36255e-10	protein_coding|GRB10
ENSG00000154309	333.444	1.11926	0.340935	3.28293	0.00102735	0.00274599	protein_coding|DISP1
ENSG00000198088	54.4781	1.11894	0.314644	3.55621	0.00037624	0.00112105	protein_coding|NUP62CL
ENSG00000174989	251.732	1.11878	0.194118	5.76339	8.2439e-09	6.28635e-08	protein_coding|FBXW8
ENSG00000259332	42.0005	1.11812	0.363964	3.07206	0.00212586	0.00525284	protein_coding|ST20-MTHFS
ENSG00000092964	560.13	1.11778	0.173861	6.42919	1.28287e-10	1.3225e-09	protein_coding|DPYSL2
ENSG00000108960	34.0619	1.11712	0.447746	2.49499	0.0125961	0.0256556	protein_coding|MMD
ENSG00000033100	777.371	1.11566	0.13099	8.5171	1.63604e-17	3.98594e-16	protein_coding|CHPF2
ENSG00000176371	115.038	1.11549	0.231221	4.82437	1.40446e-06	7.04062e-06	protein_coding|ZSCAN2
ENSG00000184730	204.876	1.11524	0.331577	3.36345	0.000769741	0.00212745	protein_coding|APOBR
ENSG00000135723	282.088	1.11512	0.183193	6.08711	1.14966e-09	1.01977e-08	protein_coding|FHOD1
ENSG00000076706	152.778	1.11511	0.464527	2.40053	0.0163713	0.0324275	protein_coding|MCAM
ENSG00000126217	948.806	1.11371	0.224594	4.95878	7.09377e-07	3.78317e-06	protein_coding|MCF2L
ENSG00000137942	1756.31	1.11295	0.163852	6.7924	1.10283e-11	1.3468e-10	protein_coding|FNBP1L
ENSG00000087303	39.3921	1.11294	0.42108	2.64307	0.00821583	0.0175481	protein_coding|NID2
ENSG00000155893	159.572	1.11167	0.226448	4.90917	9.14644e-07	4.74291e-06	protein_coding|PXYLP1
ENSG00000136158	212.611	1.1111	0.226225	4.91147	9.0394e-07	4.69073e-06	protein_coding|SPRY2
ENSG00000104522	2241.6	1.1095	0.166126	6.67865	2.41155e-11	2.79778e-10	protein_coding|TSTA3
ENSG00000116962	130.252	1.10837	0.321658	3.44581	0.000569348	0.00162268	protein_coding|NID1
ENSG00000136840	372.676	1.108	0.152061	7.28657	3.17944e-13	4.86162e-12	protein_coding|ST6GALNAC4
ENSG00000196781	1145.74	1.10705	0.1275	8.68269	3.86526e-18	9.97762e-17	protein_coding|TLE1
ENSG00000033867	744.002	1.10649	0.237835	4.65235	3.28174e-06	1.52342e-05	protein_coding|SLC4A7
ENSG00000214960	85.169	1.10539	0.243082	4.54741	5.43096e-06	2.39486e-05	protein_coding|CRPPA
ENSG00000175455	969.103	1.10496	0.195082	5.66411	1.47791e-08	1.08182e-07	protein_coding|CCDC14
ENSG00000119522	655.363	1.10429	0.131636	8.38896	4.90466e-17	1.14348e-15	protein_coding|DENND1A
ENSG00000089356	3330.93	1.10363	0.191159	5.77336	7.77047e-09	5.96391e-08	protein_coding|FXYD3
ENSG00000179604	1066.61	1.10342	0.191423	5.76431	8.19929e-09	6.26213e-08	protein_coding|CDC42EP4
ENSG00000102034	1298.73	1.1015	0.170236	6.47043	9.7725e-11	1.02518e-09	protein_coding|ELF4
ENSG00000100219	5557.16	1.10008	0.142569	7.71609	1.19955e-14	2.17018e-13	protein_coding|XBP1
ENSG00000140406	1262.51	1.10003	0.180537	6.09309	1.10755e-09	9.85999e-09	protein_coding|TLNRD1
ENSG00000157637	2310.96	1.09959	0.131054	8.39037	4.84608e-17	1.13163e-15	protein_coding|SLC38A10
ENSG00000174405	424.938	1.09946	0.173432	6.33946	2.30574e-10	2.27431e-09	protein_coding|LIG4
ENSG00000115425	104.643	1.09823	0.226785	4.84263	1.28132e-06	6.46318e-06	protein_coding|PECR
ENSG00000084453	52.6784	1.09786	0.331837	3.30844	0.000938186	0.00253314	protein_coding|SLCO1A2
ENSG00000147044	1169.17	1.09648	0.188446	5.81855	5.93592e-09	4.66262e-08	protein_coding|CASK
ENSG00000189157	287.991	1.09491	0.228452	4.79272	1.64535e-06	8.16975e-06	protein_coding|FAM47E
ENSG00000175048	341.716	1.09449	0.321848	3.40064	0.000672276	0.0018848	protein_coding|ZDHHC14
ENSG00000114626	304.684	1.0941	0.179776	6.08588	1.15851e-09	1.02699e-08	protein_coding|ABTB1
ENSG00000198363	4749.4	1.09361	0.127209	8.59698	8.18398e-18	2.04852e-16	protein_coding|ASPH
ENSG00000100490	147.951	1.09274	0.214972	5.08316	3.71197e-07	2.08779e-06	protein_coding|CDKL1
ENSG00000137492	388.512	1.09251	0.112969	9.67088	4.00916e-22	1.51046e-20	protein_coding|THAP12
ENSG00000173376	43.382	1.09205	0.448958	2.4324	0.0149991	0.0299899	protein_coding|NDNF
ENSG00000144061	45.1641	1.09125	0.272217	4.00877	6.10363e-05	0.000217458	protein_coding|NPHP1
ENSG00000260314	40.6901	1.09105	0.451603	2.41596	0.0156938	0.0312125	protein_coding|MRC1
ENSG00000230581	22.788	1.0906	0.410639	2.65587	0.00791042	0.0169602	processed_pseudogene|ACTG1P14
ENSG00000100359	3563.62	1.09052	0.192203	5.67383	1.39642e-08	1.02629e-07	protein_coding|SGSM3
ENSG00000013392	75.2148	1.09046	0.297887	3.66064	0.00025159	0.000784	protein_coding|RWDD2A
ENSG00000213145	1246.18	1.08962	0.370663	2.93965	0.00328586	0.00774097	protein_coding|CRIP1
ENSG00000163479	1161.25	1.08876	0.167982	6.48138	9.08849e-11	9.58037e-10	protein_coding|SSR2
ENSG00000187134	1127.67	1.08872	0.304454	3.57598	0.000348918	0.00104862	protein_coding|AKR1C1
ENSG00000147100	278.854	1.08824	0.299736	3.63065	0.000282711	0.000869669	protein_coding|SLC16A2
ENSG00000165118	312.269	1.08801	0.166077	6.55121	5.70723e-11	6.21672e-10	protein_coding|C9orf64
ENSG00000283149	142.127	1.08514	0.401393	2.70343	0.00686274	0.0149619	protein_coding|AC068631.3
ENSG00000071242	867.419	1.0841	0.204963	5.28925	1.22819e-07	7.63665e-07	protein_coding|RPS6KA2
ENSG00000090530	735.707	1.08345	0.380798	2.84521	0.00443816	0.010145	protein_coding|P3H2
ENSG00000162105	699.495	1.08319	0.219661	4.93118	8.17359e-07	4.28403e-06	protein_coding|SHANK2
ENSG00000005700	2892.79	1.08313	0.155021	6.98697	2.80877e-12	3.75308e-11	protein_coding|IBTK
ENSG00000026950	492.62	1.08311	0.309415	3.50051	0.000464376	0.00135282	protein_coding|BTN3A1
ENSG00000113719	2869.8	1.08243	0.124699	8.68031	3.94687e-18	1.01576e-16	protein_coding|ERGIC1
ENSG00000107897	1261.4	1.08195	0.156836	6.89861	5.25147e-12	6.75757e-11	protein_coding|ACBD5
ENSG00000258130	56.878	1.08162	0.391707	2.7613	0.00575717	0.0127803	transcribed_unprocessed_pseudogene|AC106782.1
ENSG00000110318	74.4218	1.08128	0.287217	3.76467	0.000166767	0.000540053	protein_coding|CEP126
ENSG00000101199	969.426	1.08124	0.116976	9.24321	2.39204e-20	7.63469e-19	protein_coding|ARFGAP1
ENSG00000111846	291.685	1.07996	0.261956	4.12269	3.74478e-05	0.000139646	protein_coding|GCNT2
ENSG00000168502	718.494	1.07977	0.193866	5.56967	2.55221e-08	1.78508e-07	protein_coding|MTCL1
ENSG00000137474	116.229	1.0775	0.431942	2.49455	0.0126116	0.0256836	protein_coding|MYO7A
ENSG00000159917	111.477	1.07721	0.27156	3.96673	7.28658e-05	0.000254517	protein_coding|ZNF235
ENSG00000115221	756.426	1.07718	0.172457	6.24605	4.20976e-10	3.99339e-09	protein_coding|ITGB6
ENSG00000166801	778.782	1.07598	0.157502	6.83151	8.40234e-12	1.04532e-10	protein_coding|FAM111A
ENSG00000137575	1761.24	1.07585	0.16821	6.39589	1.59617e-10	1.63052e-09	protein_coding|SDCBP
ENSG00000169084	172.198	1.07514	0.162982	6.59667	4.20507e-11	4.68162e-10	protein_coding|DHRSX
ENSG00000148803	99.6964	1.07508	0.347364	3.09498	0.00196827	0.00490739	protein_coding|FUOM
ENSG00000078808	2774.46	1.07502	0.119964	8.96124	3.21048e-19	9.46185e-18	protein_coding|SDF4
ENSG00000168907	1259.73	1.07497	0.214325	5.01562	5.28628e-07	2.88662e-06	protein_coding|PLA2G4F
ENSG00000185404	491.548	1.07412	0.184707	5.81523	6.05491e-09	4.74588e-08	protein_coding|SP140L
ENSG00000106484	189.941	1.07345	0.222499	4.82453	1.40332e-06	7.03732e-06	protein_coding|MEST
ENSG00000157985	1470.19	1.07333	0.134724	7.96689	1.62718e-15	3.22742e-14	protein_coding|AGAP1
ENSG00000079459	381.779	1.07307	0.146847	7.30737	2.7242e-13	4.19624e-12	protein_coding|FDFT1
ENSG00000233264	28.3759	1.07238	0.41244	2.60009	0.00932005	0.0196255	processed_pseudogene|AC006042.2
ENSG00000167508	1052.3	1.07206	0.233706	4.58722	4.49181e-06	2.01477e-05	protein_coding|MVD
ENSG00000182919	502.781	1.07166	0.212853	5.03475	4.78465e-07	2.64132e-06	protein_coding|C11orf54
ENSG00000158792	161.848	1.0704	0.205557	5.2073	1.91607e-07	1.14137e-06	protein_coding|SPATA2L
ENSG00000185347	190.331	1.06878	0.155637	6.86712	6.55115e-12	8.27699e-11	protein_coding|TEDC1
ENSG00000142156	876.059	1.06791	0.37888	2.81859	0.0048235	0.0109147	protein_coding|COL6A1
ENSG00000205084	158.567	1.06584	0.26536	4.01657	5.90508e-05	0.000211104	protein_coding|TMEM231
ENSG00000198792	1432.04	1.06506	0.136524	7.80124	6.13009e-15	1.14884e-13	protein_coding|TMEM184B
ENSG00000250138	65.3368	1.06489	0.476863	2.23312	0.0255408	0.0476401	unprocessed_pseudogene|AC139495.2
ENSG00000184313	80.7923	1.06403	0.410113	2.59449	0.00947322	0.0199137	protein_coding|MROH7
ENSG00000135404	4591.49	1.06362	0.195297	5.44616	5.14682e-08	3.44331e-07	protein_coding|CD63
ENSG00000113594	226.514	1.06278	0.354453	2.99836	0.0027144	0.00652723	protein_coding|LIFR
ENSG00000077514	643.736	1.06259	0.138763	7.65753	1.89536e-14	3.36242e-13	protein_coding|POLD3
ENSG00000137962	223.997	1.06245	0.306096	3.47096	0.000518599	0.00149377	protein_coding|ARHGAP29
ENSG00000184347	77.5737	1.06161	0.343409	3.09139	0.00199224	0.00495872	protein_coding|SLIT3
ENSG00000073060	420.21	1.06128	0.250821	4.23122	2.32427e-05	9.0724e-05	protein_coding|SCARB1
ENSG00000114346	1070.59	1.059	0.133549	7.92969	2.19702e-15	4.29359e-14	protein_coding|ECT2
ENSG00000185101	731.952	1.05831	0.212059	4.99062	6.01873e-07	3.25497e-06	protein_coding|ANO9
ENSG00000117298	1215.72	1.05768	0.1329	7.95843	1.74235e-15	3.4465e-14	protein_coding|ECE1
ENSG00000178409	239.696	1.05636	0.201814	5.23432	1.65597e-07	9.96992e-07	protein_coding|BEND3
ENSG00000172757	11804.2	1.05617	0.124224	8.5021	1.86193e-17	4.51372e-16	protein_coding|CFL1
ENSG00000100290	137.129	1.05558	0.207192	5.09469	3.49321e-07	1.97539e-06	protein_coding|BIK
ENSG00000131196	94.7778	1.05517	0.247869	4.25698	2.07207e-05	8.17312e-05	protein_coding|NFATC1
ENSG00000133466	160.185	1.05499	0.245445	4.29827	1.72137e-05	6.90642e-05	protein_coding|C1QTNF6
ENSG00000117016	112.708	1.05484	0.332046	3.17679	0.00148913	0.00382318	protein_coding|RIMS3
ENSG00000086548	27425.1	1.05368	0.303697	3.46951	0.000521403	0.00150066	protein_coding|CEACAM6
ENSG00000103005	463.891	1.05331	0.126816	8.30584	9.91168e-17	2.22564e-15	protein_coding|USB1
ENSG00000235613	41.953	1.05319	0.37467	2.81099	0.00493899	0.0111537	processed_pseudogene|NSRP1P1
ENSG00000020577	77.0452	1.05226	0.289455	3.63532	0.000277633	0.00085549	protein_coding|SAMD4A
ENSG00000198369	1135.93	1.05219	0.182497	5.76556	8.13894e-09	6.22254e-08	protein_coding|SPRED2
ENSG00000079819	1201.19	1.05159	0.186346	5.64321	1.6691e-08	1.20847e-07	protein_coding|EPB41L2
ENSG00000185043	1148.89	1.05121	0.167874	6.26188	3.80357e-10	3.62691e-09	protein_coding|CIB1
ENSG00000117010	60.1923	1.05061	0.232143	4.52571	6.01925e-06	2.62812e-05	protein_coding|ZNF684
ENSG00000164038	133.293	1.04992	0.261915	4.00863	6.10713e-05	0.000217464	protein_coding|SLC9B2
ENSG00000121039	1062.52	1.04931	0.286546	3.66194	0.000250312	0.000780684	protein_coding|RDH10
ENSG00000072571	392.881	1.04813	0.238322	4.39796	1.09274e-05	4.54571e-05	protein_coding|HMMR
ENSG00000125968	2289.62	1.04779	0.151609	6.91113	4.80817e-12	6.24208e-11	protein_coding|ID1
ENSG00000141480	236.599	1.04771	0.147103	7.12225	1.06177e-12	1.51868e-11	protein_coding|ARRB2
ENSG00000168615	5507.98	1.04696	0.137361	7.62199	2.49796e-14	4.39941e-13	protein_coding|ADAM9
ENSG00000213614	593.871	1.04575	0.160558	6.51324	7.35466e-11	7.88199e-10	protein_coding|HEXA
ENSG00000133687	191.55	1.04468	0.272084	3.83953	0.00012327	0.0004115	protein_coding|TMTC1
ENSG00000138639	197.607	1.04387	0.311607	3.34996	0.000808235	0.00222041	protein_coding|ARHGAP24
ENSG00000253313	267.522	1.04339	0.170658	6.11393	9.72074e-10	8.72682e-09	protein_coding|C1orf210
ENSG00000260007	87.709	1.0432	0.417245	2.50021	0.012412	0.0253229	protein_coding|AC107871.1
ENSG00000184992	1233.11	1.0431	0.125859	8.28783	1.15335e-16	2.57007e-15	protein_coding|BRI3BP
ENSG00000165233	207.157	1.04286	0.170971	6.09963	1.06312e-09	9.49336e-09	protein_coding|CARD19
ENSG00000198945	198.635	1.04255	0.182917	5.69956	1.2012e-08	8.93595e-08	protein_coding|L3MBTL3
ENSG00000067191	82.9204	1.04244	0.282833	3.68572	0.000228056	0.00071894	protein_coding|CACNB1
ENSG00000198888	94519.4	1.04227	0.147161	7.08249	1.41586e-12	1.97303e-11	protein_coding|MT-ND1
ENSG00000248124	120.25	1.041	0.282542	3.68441	0.000229235	0.000722188	transcribed_unprocessed_pseudogene|RRN3P1
ENSG00000159459	892.116	1.04019	0.0914305	11.3768	5.45592e-30	3.9288e-28	protein_coding|UBR1
ENSG00000166598	14765.9	1.03779	0.13852	7.492	6.7833e-14	1.1217e-12	protein_coding|HSP90B1
ENSG00000107175	465.292	1.03758	0.179825	5.76996	7.92881e-09	6.0746e-08	protein_coding|CREB3
ENSG00000100078	262.414	1.03687	0.41006	2.52859	0.0114521	0.0235785	protein_coding|PLA2G3
ENSG00000099889	128.119	1.03683	0.210193	4.93277	8.10719e-07	4.2538e-06	protein_coding|ARVCF
ENSG00000177096	198.03	1.03627	0.211524	4.89908	9.62851e-07	4.97172e-06	protein_coding|PHETA2
ENSG00000105808	454.388	1.03478	0.192587	5.37302	7.74271e-08	5.01253e-07	protein_coding|RASA4
ENSG00000097021	782.856	1.03437	0.185213	5.58475	2.34038e-08	1.64875e-07	protein_coding|ACOT7
ENSG00000173517	2432.4	1.03393	0.127068	8.13679	4.0591e-16	8.59941e-15	protein_coding|PEAK1
ENSG00000133460	119.164	1.03078	0.299596	3.44056	0.00058051	0.00165127	protein_coding|SLC2A11
ENSG00000100744	997.174	1.03062	0.172095	5.98868	2.11554e-09	1.8011e-08	protein_coding|GSKIP
ENSG00000105404	476.32	1.0306	0.17141	6.01246	1.82734e-09	1.56945e-08	protein_coding|RABAC1
ENSG00000102100	427.759	1.03049	0.161919	6.36423	1.96273e-10	1.95711e-09	protein_coding|SLC35A2
ENSG00000188343	71.5726	1.03029	0.301891	3.41278	0.000643036	0.00181081	protein_coding|FAM92A
ENSG00000142185	128.317	1.03018	0.356653	2.88845	0.0038714	0.00896195	protein_coding|TRPM2
ENSG00000169439	31.4226	1.02993	0.369779	2.78526	0.00534856	0.0119806	protein_coding|SDC2
ENSG00000102580	3041.05	1.02937	0.146867	7.00887	2.40256e-12	3.25191e-11	protein_coding|DNAJC3
ENSG00000239305	1571.45	1.02798	0.188823	5.44411	5.20649e-08	3.47995e-07	protein_coding|RNF103
ENSG00000261371	386.138	1.02785	0.221865	4.63279	3.60766e-06	1.65891e-05	protein_coding|PECAM1
ENSG00000101298	55.7244	1.02757	0.401734	2.55785	0.0105322	0.0218724	protein_coding|SNPH
ENSG00000213801	103.39	1.02505	0.290175	3.53253	0.000411601	0.00121379	transcribed_processed_pseudogene|ZNF321P
ENSG00000230071	30.8731	1.02401	0.248264	4.12469	3.71226e-05	0.000138504	processed_pseudogene|RPL4P6
ENSG00000255185	895.236	1.0234	0.271496	3.76949	0.000163578	0.000531022	transcribed_unprocessed_pseudogene|PDXDC2P
ENSG00000166797	534.317	1.02302	0.131243	7.79485	6.44843e-15	1.20234e-13	protein_coding|CIAO2A
ENSG00000142686	78.0609	1.02242	0.25145	4.06608	4.78105e-05	0.000174418	protein_coding|C1orf216
ENSG00000172348	25.2598	1.02226	0.367151	2.7843	0.00536428	0.012009	protein_coding|RCAN2
ENSG00000185803	269.218	1.02219	0.175175	5.83524	5.37125e-09	4.25105e-08	protein_coding|SLC52A2
ENSG00000103313	151.079	1.02207	0.270275	3.78161	0.000155815	0.000508869	protein_coding|MEFV
ENSG00000104432	79.7478	1.02203	0.276797	3.69233	0.000222208	0.000701108	protein_coding|IL7
ENSG00000183336	120.86	1.02085	0.242699	4.20624	2.59654e-05	0.000100148	protein_coding|BOLA2
ENSG00000109819	126.367	1.02069	0.37555	2.71786	0.00657048	0.0143977	protein_coding|PPARGC1A
ENSG00000197122	2816.74	1.01922	0.134763	7.56306	3.93687e-14	6.7546e-13	protein_coding|SRC
ENSG00000166165	585.191	1.01901	0.326157	3.12429	0.00178233	0.00449829	protein_coding|CKB
ENSG00000165929	2237.28	1.01844	0.170156	5.98531	2.15983e-09	1.83454e-08	protein_coding|TC2N
ENSG00000164074	216.083	1.01837	0.240531	4.23383	2.29744e-05	8.97489e-05	protein_coding|ABHD18
ENSG00000196639	192.496	1.01816	0.23864	4.26652	1.98547e-05	7.85695e-05	protein_coding|HRH1
ENSG00000170017	646.319	1.01723	0.247857	4.10409	4.05917e-05	0.000150487	protein_coding|ALCAM
ENSG00000124155	985.693	1.01719	0.243559	4.17635	2.96229e-05	0.000112738	protein_coding|PIGT
ENSG00000185842	162.471	1.01663	0.216864	4.68789	2.76034e-06	1.30206e-05	protein_coding|DNAH14
ENSG00000149231	251.713	1.01621	0.269466	3.77121	0.000162458	0.000528366	protein_coding|CCDC82
ENSG00000176454	1420.96	1.0159	0.178633	5.68711	1.2921e-08	9.56832e-08	protein_coding|LPCAT4
ENSG00000205583	70.3226	1.01509	0.372095	2.72804	0.00637118	0.0140177	transcribed_unprocessed_pseudogene|STAG3L1
ENSG00000188157	4693.32	1.01428	0.125229	8.09941	5.52264e-16	1.15329e-14	protein_coding|AGRN
ENSG00000198467	276.317	1.01387	0.325038	3.11923	0.00181327	0.00456534	protein_coding|TPM2
ENSG00000040608	114.034	1.01349	0.263134	3.85161	0.000117342	0.0003936	protein_coding|RTN4R
ENSG00000158006	845.124	1.01323	0.15682	6.46109	1.03953e-10	1.08542e-09	protein_coding|PAFAH2
ENSG00000251441	49.8739	1.01246	0.289789	3.4938	0.000476201	0.00138282	transcribed_processed_pseudogene|RTEL1P1
ENSG00000048828	7035.59	1.01241	0.107027	9.45939	3.09757e-21	1.08068e-19	protein_coding|FAM120A
ENSG00000049656	1281.21	1.01228	0.122482	8.26475	1.39993e-16	3.08196e-15	protein_coding|CLPTM1L
ENSG00000184207	269.562	1.01124	0.139057	7.27212	3.53896e-13	5.33325e-12	protein_coding|PGP
ENSG00000110090	2823.64	1.01002	0.144656	6.98226	2.90468e-12	3.87768e-11	protein_coding|CPT1A
ENSG00000198860	117.67	1.00959	0.405954	2.48695	0.0128842	0.0261876	protein_coding|TSEN15
ENSG00000101000	124.165	1.00953	0.235619	4.28457	1.83092e-05	7.29475e-05	protein_coding|PROCR
ENSG00000088766	580.514	1.00786	0.148327	6.79488	1.08406e-11	1.32609e-10	protein_coding|CRLS1
ENSG00000148335	251.401	1.00754	0.147089	6.84986	7.39223e-12	9.28347e-11	protein_coding|NTMT1
ENSG00000196335	56.7504	1.007	0.446035	2.25766	0.0239668	0.0451246	protein_coding|STK31
ENSG00000167333	261.25	1.00692	0.182683	5.51185	3.55082e-08	2.42891e-07	protein_coding|TRIM68
ENSG00000186470	803.955	1.00691	0.34084	2.95421	0.00313469	0.00742192	protein_coding|BTN3A2
ENSG00000125844	18285.7	1.00642	0.146916	6.85033	7.36803e-12	9.26103e-11	protein_coding|RRBP1
ENSG00000124766	1194.57	1.0059	0.240508	4.18241	2.88438e-05	0.00010983	protein_coding|SOX4
ENSG00000114395	152.66	1.0058	0.217331	4.62798	3.6925e-06	1.69579e-05	protein_coding|CYB561D2
ENSG00000106617	299.26	1.0051	0.179326	5.60484	2.08444e-08	1.48419e-07	protein_coding|PRKAG2
ENSG00000101986	253.879	1.0048	0.280483	3.5824	0.000340455	0.00102529	protein_coding|ABCD1
ENSG00000145012	4412.7	1.00423	0.102109	9.83484	7.96921e-23	3.12316e-21	protein_coding|LPP
ENSG00000105290	47.1227	1.00372	0.391228	2.56557	0.0103006	0.0214433	protein_coding|APLP1
ENSG00000177688	28.5988	1.00333	0.368296	2.72425	0.00644469	0.0141646	protein_coding|SUMO4
ENSG00000127022	7794.16	1.00325	0.283467	3.53922	0.000401306	0.00118727	protein_coding|CANX
ENSG00000109065	306.681	1.00318	0.141095	7.10997	1.1607e-12	1.64729e-11	protein_coding|NAT9
ENSG00000166851	642.965	1.00307	0.210199	4.77198	1.82427e-06	8.98189e-06	protein_coding|PLK1
ENSG00000057252	317.158	1.00198	0.120275	8.33076	8.03226e-17	1.83176e-15	protein_coding|SOAT1
ENSG00000083444	1043.93	1.00148	0.126111	7.94122	2.002e-15	3.93349e-14	protein_coding|PLOD1
ENSG00000187824	187.718	1.00125	0.338408	2.95871	0.00308927	0.0073215	protein_coding|TMEM220
ENSG00000183255	4383.31	1.00093	0.153713	6.51166	7.43241e-11	7.95366e-10	protein_coding|PTTG1IP
ENSG00000150764	181.837	1.00079	0.235813	4.24399	2.19582e-05	8.60782e-05	protein_coding|DIXDC1
ENSG00000146072	2399.05	0.999724	0.228511	4.37495	1.2146e-05	5.0184e-05	protein_coding|TNFRSF21
ENSG00000010810	198.958	0.999656	0.246293	4.05882	4.9322e-05	0.000179217	protein_coding|FYN
ENSG00000113790	680.334	0.998879	0.14179	7.04478	1.8576e-12	2.56173e-11	protein_coding|EHHADH
ENSG00000112312	283.809	0.998483	0.147032	6.79092	1.1142e-11	1.35955e-10	protein_coding|GMNN
ENSG00000119703	39.946	0.998397	0.261659	3.81565	0.000135826	0.000449311	protein_coding|ZC2HC1C
ENSG00000251079	244.667	0.997745	0.232191	4.2971	1.73051e-05	6.94008e-05	transcribed_unprocessed_pseudogene|BMS1P2
ENSG00000196912	628.707	0.997574	0.301285	3.31107	0.000929407	0.00251268	protein_coding|ANKRD36B
ENSG00000167685	349.203	0.997143	0.138438	7.20284	5.89728e-13	8.70773e-12	protein_coding|ZNF444
ENSG00000075218	247.497	0.995042	0.177278	5.6129	1.98961e-08	1.4236e-07	protein_coding|GTSE1
ENSG00000183655	437.821	0.994648	0.156755	6.34523	2.221e-10	2.19369e-09	protein_coding|KLHL25
ENSG00000158023	142.527	0.994525	0.244895	4.06103	4.8856e-05	0.000177833	protein_coding|WDR66
ENSG00000050438	325.708	0.99449	0.217671	4.56878	4.90566e-06	2.18099e-05	protein_coding|SLC4A8
ENSG00000073803	996.719	0.994371	0.126007	7.89138	2.98872e-15	5.77134e-14	protein_coding|MAP3K13
ENSG00000250654	42.6187	0.993942	0.305094	3.25782	0.00112272	0.00296565	transcribed_unprocessed_pseudogene|AC023794.5
ENSG00000162775	271.991	0.993786	0.388006	2.56127	0.0104292	0.0216707	protein_coding|RBM15
ENSG00000180535	33.3918	0.993604	0.353875	2.80778	0.00498838	0.0112601	protein_coding|BHLHA15
ENSG00000204469	1832.6	0.992523	0.440418	2.25359	0.0242218	0.0455402	protein_coding|PRRC2A
ENSG00000177842	37.9946	0.991777	0.306237	3.23859	0.00120121	0.00314853	protein_coding|ZNF620
ENSG00000228716	936.122	0.991371	0.151111	6.56056	5.36068e-11	5.86106e-10	protein_coding|DHFR
ENSG00000010030	91.2302	0.991328	0.330495	2.99953	0.00270401	0.00650653	protein_coding|ETV7
ENSG00000145725	2049.47	0.991173	0.146779	6.75281	1.45012e-11	1.74181e-10	protein_coding|PPIP5K2
ENSG00000010270	146.662	0.990718	0.130545	7.58908	3.22187e-14	5.58025e-13	protein_coding|STARD3NL
ENSG00000213949	220.376	0.990431	0.187445	5.28385	1.26498e-07	7.8188e-07	protein_coding|ITGA1
ENSG00000186204	1016.3	0.989931	0.247253	4.00371	6.23555e-05	0.000221456	protein_coding|CYP4F12
ENSG00000228903	217.972	0.989163	0.243975	4.05436	5.02726e-05	0.00018236	transcribed_unprocessed_pseudogene|RASA4CP
ENSG00000216490	635.875	0.98862	0.317507	3.11369	0.00184761	0.00464141	protein_coding|IFI30
ENSG00000101605	53.2018	0.988134	0.322966	3.05956	0.00221661	0.0054522	protein_coding|MYOM1
ENSG00000134013	78.3088	0.988036	0.343265	2.87835	0.00399763	0.00923182	protein_coding|LOXL2
ENSG00000137801	642.906	0.987522	0.272494	3.62402	0.000290062	0.000889476	protein_coding|THBS1
ENSG00000187536	38.3927	0.986163	0.275003	3.586	0.000335785	0.0010129	processed_pseudogene|TPM3P7
ENSG00000239264	2910.16	0.986117	0.195748	5.03769	4.71193e-07	2.60708e-06	protein_coding|TXNDC5
ENSG00000122729	1157.57	0.986107	0.163998	6.01293	1.822e-09	1.56578e-08	protein_coding|ACO1
ENSG00000169684	53.0264	0.985551	0.314189	3.13681	0.00170796	0.00432596	protein_coding|CHRNA5
ENSG00000120370	201.946	0.985072	0.140391	7.01662	2.27296e-12	3.08793e-11	protein_coding|GORAB
ENSG00000169627	52.875	0.98507	0.306474	3.2142	0.00130808	0.0034006	protein_coding|BOLA2B
ENSG00000130021	288.151	0.984876	0.207764	4.74036	2.13335e-06	1.03503e-05	protein_coding|PUDP
ENSG00000144749	1098.75	0.984744	0.197752	4.97969	6.36851e-07	3.42512e-06	protein_coding|LRIG1
ENSG00000250479	1350.23	0.984455	0.196949	4.99854	5.77674e-07	3.13454e-06	protein_coding|CHCHD10
ENSG00000090565	448.418	0.984157	0.242406	4.05995	4.90831e-05	0.000178437	protein_coding|RAB11FIP3
ENSG00000169136	307.653	0.983949	0.146691	6.70763	1.97805e-11	2.33752e-10	protein_coding|ATF5
ENSG00000172340	1801.27	0.983215	0.160817	6.11386	9.72499e-10	8.72682e-09	protein_coding|SUCLG2
ENSG00000131044	20.7225	0.983138	0.41259	2.38285	0.0171794	0.0338203	protein_coding|TTLL9
ENSG00000067208	1330.21	0.98286	0.107744	9.12221	7.36104e-20	2.27974e-18	protein_coding|EVI5
ENSG00000143333	31.6396	0.982769	0.331134	2.96789	0.00299853	0.00712841	protein_coding|RGS16
ENSG00000144426	2153.71	0.981695	0.118281	8.29972	1.04356e-16	2.33969e-15	protein_coding|NBEAL1
ENSG00000157657	499.246	0.981664	0.243025	4.03936	5.35979e-05	0.000193217	protein_coding|ZNF618
ENSG00000099849	1001.12	0.981173	0.24784	3.9589	7.52958e-05	0.000262065	protein_coding|RASSF7
ENSG00000130821	2562.85	0.980008	0.234037	4.18741	2.82154e-05	0.000107859	protein_coding|SLC6A8
ENSG00000263563	99.7225	0.979921	0.209232	4.68343	2.82119e-06	1.32733e-05	transcribed_unprocessed_pseudogene|UBBP4
ENSG00000061794	1272.41	0.979257	0.179188	5.46496	4.63021e-08	3.12054e-07	protein_coding|MRPS35
ENSG00000108309	70.1038	0.978183	0.273797	3.57266	0.000353369	0.00106091	protein_coding|RUNDC3A
ENSG00000141837	355.174	0.977227	0.238968	4.08936	4.32557e-05	0.000159353	protein_coding|CACNA1A
ENSG00000140543	81.3815	0.976316	0.265817	3.67288	0.000239828	0.000752318	protein_coding|DET1
ENSG00000135677	1649.87	0.976022	0.124118	7.86367	3.73052e-15	7.14715e-14	protein_coding|GNS
ENSG00000175727	2257.8	0.974089	0.170364	5.71767	1.07992e-08	8.1038e-08	protein_coding|MLXIP
ENSG00000106538	37.5167	0.973519	0.369499	2.6347	0.00842118	0.0179421	protein_coding|RARRES2
ENSG00000133657	114.988	0.973265	0.394841	2.46495	0.0137031	0.0276713	protein_coding|ATP13A3
ENSG00000117399	621.819	0.973227	0.235001	4.14137	3.45238e-05	0.000129735	protein_coding|CDC20
ENSG00000132781	171.236	0.97282	0.175999	5.52741	3.24997e-08	2.23705e-07	protein_coding|MUTYH
ENSG00000174640	539.949	0.972726	0.265946	3.65761	0.000254581	0.000792644	protein_coding|SLCO2A1
ENSG00000112394	65.9175	0.97158	0.337498	2.87877	0.00399231	0.00922243	protein_coding|SLC16A10
ENSG00000135968	3178.46	0.971512	0.161027	6.03324	1.60703e-09	1.39168e-08	protein_coding|GCC2
ENSG00000100612	1236.01	0.971257	0.16378	5.93024	3.02493e-09	2.49258e-08	protein_coding|DHRS7
ENSG00000134291	670.103	0.970732	0.154722	6.27402	3.51833e-10	3.37473e-09	protein_coding|TMEM106C
ENSG00000149179	328.095	0.970543	0.168731	5.75201	8.81907e-09	6.68311e-08	protein_coding|C11orf49
ENSG00000005448	37.9099	0.970369	0.318395	3.04769	0.00230605	0.00565126	protein_coding|WDR54
ENSG00000104368	881.403	0.97029	0.405949	2.39017	0.0168404	0.0332621	protein_coding|PLAT
ENSG00000188811	498.882	0.969811	0.165555	5.85793	4.68662e-09	3.75186e-08	protein_coding|NHLRC3
ENSG00000253276	178.841	0.969366	0.241841	4.00828	6.1162e-05	0.00021764	protein_coding|CCDC71L
ENSG00000125434	85.0148	0.969316	0.274109	3.53624	0.000405869	0.00119883	protein_coding|SLC25A35
ENSG00000087245	193.246	0.969113	0.305608	3.1711	0.00151861	0.00388912	protein_coding|MMP2
ENSG00000132561	928.007	0.967645	0.245007	3.94945	7.83297e-05	0.000271719	protein_coding|MATN2
ENSG00000159658	472.26	0.967308	0.211833	4.56638	4.9623e-06	2.20282e-05	protein_coding|EFCAB14
ENSG00000155792	672.317	0.966398	0.314955	3.06836	0.00215234	0.0053111	protein_coding|DEPTOR
ENSG00000125347	2100.73	0.965964	0.357154	2.70461	0.00683836	0.0149176	protein_coding|IRF1
ENSG00000135976	1215.26	0.965725	0.268667	3.59451	0.000325008	0.000984451	protein_coding|ANKRD36
ENSG00000203724	30.0544	0.965699	0.335944	2.87459	0.00404558	0.00932927	protein_coding|C1orf53
ENSG00000121691	1350.47	0.965419	0.221172	4.36502	1.27112e-05	5.23711e-05	protein_coding|CAT
ENSG00000131473	2820.9	0.96363	0.132467	7.27451	3.47681e-13	5.26128e-12	protein_coding|ACLY
ENSG00000132481	671.145	0.963434	0.152311	6.32544	2.52515e-10	2.47736e-09	protein_coding|TRIM47
ENSG00000182154	717.898	0.963231	0.128397	7.50196	6.28697e-14	1.04554e-12	protein_coding|MRPL41
ENSG00000117525	1443.63	0.962942	0.317371	3.03412	0.00241236	0.00587828	protein_coding|F3
ENSG00000156313	109.664	0.96216	0.226695	4.24429	2.1929e-05	8.59866e-05	protein_coding|RPGR
ENSG00000139438	240.811	0.962159	0.37238	2.58381	0.00977167	0.0204645	protein_coding|FAM222A
ENSG00000179456	386.575	0.961604	0.153304	6.27252	3.55261e-10	3.40538e-09	protein_coding|ZBTB18
ENSG00000196507	95.4858	0.961575	0.224211	4.28871	1.79714e-05	7.17648e-05	protein_coding|TCEAL3
ENSG00000138796	805.813	0.960188	0.179004	5.36405	8.1375e-08	5.24488e-07	protein_coding|HADH
ENSG00000133313	5285.18	0.960166	0.1456	6.59456	4.26532e-11	4.74148e-10	protein_coding|CNDP2
ENSG00000173598	1401.87	0.959249	0.142478	6.73262	1.6663e-11	1.98678e-10	protein_coding|NUDT4
ENSG00000132109	657.016	0.95793	0.131713	7.27284	3.52004e-13	5.3102e-12	protein_coding|TRIM21
ENSG00000112763	561.698	0.957785	0.138386	6.92111	4.4812e-12	5.82277e-11	protein_coding|BTN2A1
ENSG00000156709	1119.04	0.956876	0.153423	6.23686	4.46448e-10	4.21588e-09	protein_coding|AIFM1
ENSG00000126351	985.362	0.956749	0.221255	4.32418	1.53098e-05	6.20799e-05	protein_coding|THRA
ENSG00000116337	472.165	0.956374	0.150015	6.37517	1.82762e-10	1.83869e-09	protein_coding|AMPD2
ENSG00000215548	90.9715	0.95635	0.320442	2.98447	0.00284068	0.00679847	unprocessed_pseudogene|FRG1JP
ENSG00000153179	772.387	0.956238	0.133321	7.17246	7.36607e-13	1.06611e-11	protein_coding|RASSF3
ENSG00000182197	1132.01	0.956034	0.144159	6.63181	3.31597e-11	3.75758e-10	protein_coding|EXT1
ENSG00000168818	777.253	0.954921	0.128751	7.4168	1.19984e-13	1.94449e-12	protein_coding|STX18
ENSG00000144959	540.521	0.954432	0.216376	4.41098	1.02902e-05	4.31381e-05	protein_coding|NCEH1
ENSG00000162437	684.176	0.953124	0.206508	4.61544	3.92268e-06	1.79081e-05	protein_coding|RAVER2
ENSG00000172375	213.045	0.952463	0.285802	3.3326	0.000860401	0.00234959	protein_coding|C2CD2L
ENSG00000164889	1295.82	0.951421	0.10714	8.88015	6.6773e-19	1.88798e-17	protein_coding|SLC4A2
ENSG00000011566	836.092	0.950777	0.125872	7.55349	4.23731e-14	7.22765e-13	protein_coding|MAP4K3
ENSG00000130787	3354.59	0.950677	0.130462	7.28703	3.16872e-13	4.8503e-12	protein_coding|HIP1R
ENSG00000152056	534.811	0.950464	0.161168	5.89736	3.69355e-09	3.01296e-08	protein_coding|AP1S3
ENSG00000019144	1146.1	0.950451	0.179801	5.28613	1.24934e-07	7.74349e-07	protein_coding|PHLDB1
ENSG00000100170	1363.26	0.949511	0.288064	3.29618	0.000980098	0.00263576	protein_coding|SLC5A1
ENSG00000088451	126.644	0.94944	0.154817	6.13268	8.64125e-10	7.82638e-09	protein_coding|TGDS
ENSG00000179958	259.983	0.948325	0.176402	5.37592	7.61925e-08	4.93479e-07	protein_coding|DCTPP1
ENSG00000107745	854.979	0.948001	0.194221	4.88104	1.05526e-06	5.41827e-06	protein_coding|MICU1
ENSG00000181004	57.1132	0.947377	0.254331	3.72498	0.000195332	0.000624669	protein_coding|BBS12
ENSG00000177951	775.168	0.945111	0.144533	6.53905	6.19124e-11	6.69901e-10	protein_coding|BET1L
ENSG00000182606	3479.25	0.945	0.150293	6.28774	3.22125e-10	3.11018e-09	protein_coding|TRAK1
ENSG00000204256	2140.8	0.944807	0.376893	2.50683	0.0121819	0.0248952	protein_coding|BRD2
ENSG00000235750	233.795	0.943932	0.175932	5.36534	8.07977e-08	5.21227e-07	protein_coding|KIAA0040
ENSG00000108821	1193.82	0.943233	0.368219	2.56161	0.0104189	0.0216556	protein_coding|COL1A1
ENSG00000184988	202.363	0.942622	0.205729	4.58187	4.60842e-06	2.06138e-05	protein_coding|TMEM106A
ENSG00000042429	139.139	0.941816	0.204781	4.59914	4.24237e-06	1.91878e-05	protein_coding|MED17
ENSG00000085377	860.48	0.941155	0.179718	5.23684	1.6335e-07	9.84275e-07	protein_coding|PREP
ENSG00000134297	42.9281	0.939079	0.286074	3.28265	0.00102836	0.00274819	transcribed_processed_pseudogene|PLEKHA8P1
ENSG00000137135	188.517	0.938778	0.188486	4.98062	6.33825e-07	3.41262e-06	protein_coding|ARHGEF39
ENSG00000002016	187.174	0.938669	0.22005	4.26571	1.9927e-05	7.88345e-05	protein_coding|RAD52
ENSG00000015475	232.167	0.938602	0.150981	6.21669	5.07742e-10	4.75475e-09	protein_coding|BID
ENSG00000147862	2187.93	0.937993	0.160074	5.85976	4.63526e-09	3.71889e-08	protein_coding|NFIB
ENSG00000104970	70.2898	0.937822	0.357681	2.62195	0.00874273	0.0185246	transcribed_unprocessed_pseudogene|KIR3DX1
ENSG00000173482	135.052	0.937658	0.304495	3.07939	0.00207426	0.0051436	protein_coding|PTPRM
ENSG00000271121	221.616	0.937165	0.165684	5.65633	1.54644e-08	1.12691e-07	processed_pseudogene|NUDT4P2
ENSG00000126970	104.474	0.936397	0.18406	5.08746	3.62884e-07	2.04339e-06	protein_coding|ZC4H2
ENSG00000108961	56.4171	0.936221	0.260753	3.59046	0.000330096	0.000996973	protein_coding|RANGRF
ENSG00000166822	475.849	0.935617	0.157618	5.93597	2.92115e-09	2.41251e-08	protein_coding|TMEM170A
ENSG00000148834	569.483	0.933406	0.159849	5.83931	5.2418e-09	4.16439e-08	protein_coding|GSTO1
ENSG00000128891	280.231	0.932979	0.201326	4.63418	3.58358e-06	1.64888e-05	protein_coding|CCDC32
ENSG00000179869	185.389	0.932146	0.335032	2.78226	0.0053981	0.0120675	protein_coding|ABCA13
ENSG00000072858	206.293	0.931882	0.39173	2.37889	0.0173648	0.0341135	protein_coding|SIDT1
ENSG00000137842	407.55	0.931237	0.180272	5.16573	2.39507e-07	1.39376e-06	protein_coding|TMEM62
ENSG00000197894	1209.34	0.930736	0.141181	6.59249	4.32515e-11	4.79704e-10	protein_coding|ADH5
ENSG00000171757	23.8257	0.929273	0.298273	3.11551	0.00183624	0.00461602	protein_coding|LRRC34
ENSG00000179913	3309.77	0.92855	0.322798	2.87657	0.00402028	0.00928054	protein_coding|B3GNT3
ENSG00000135722	153.112	0.927944	0.279475	3.32032	0.000899158	0.00244174	protein_coding|FBXL8
ENSG00000139344	207.097	0.926327	0.163562	5.66346	1.48352e-08	1.08539e-07	protein_coding|AMDHD1
ENSG00000175787	112.085	0.925781	0.244756	3.78246	0.000155287	0.000507338	protein_coding|ZNF169
ENSG00000226232	282.508	0.925067	0.302912	3.05391	0.00225877	0.00554613	transcribed_unprocessed_pseudogene|NPIPB14P
ENSG00000077420	152.207	0.925006	0.393164	2.35272	0.0186366	0.0362418	protein_coding|APBB1IP
ENSG00000177853	1425.21	0.92345	0.113071	8.16697	3.16236e-16	6.77822e-15	protein_coding|ZNF518A
ENSG00000100075	1593.34	0.923132	0.130201	7.09006	1.34058e-12	1.88248e-11	protein_coding|SLC25A1
ENSG00000117500	1440.27	0.921869	0.112503	8.19421	2.5225e-16	5.44666e-15	protein_coding|TMED5
ENSG00000100625	111.402	0.921855	0.218144	4.22591	2.37976e-05	9.2692e-05	protein_coding|SIX4
ENSG00000139323	427.023	0.92174	0.142589	6.46431	1.01759e-10	1.06327e-09	protein_coding|POC1B
ENSG00000112759	198.279	0.921349	0.247354	3.72482	0.000195452	0.000624915	protein_coding|SLC29A1
ENSG00000183604	1029.06	0.920078	0.314808	2.92266	0.00347055	0.00813281	transcribed_unprocessed_pseudogene|SMG1P5
ENSG00000164430	145.393	0.919699	0.255809	3.59526	0.000324069	0.000982422	protein_coding|CGAS
ENSG00000196937	1415.02	0.917929	0.125375	7.32145	2.45312e-13	3.79192e-12	protein_coding|FAM3C
ENSG00000181274	775.02	0.917456	0.17454	5.25643	1.4688e-07	8.91647e-07	protein_coding|FRAT2
ENSG00000197892	4092.32	0.916829	0.117564	7.79853	6.26322e-15	1.17079e-13	protein_coding|KIF13B
ENSG00000143924	1945.43	0.91588	0.123331	7.42621	1.11755e-13	1.81516e-12	protein_coding|EML4
ENSG00000164124	312.857	0.915566	0.173292	5.28338	1.2682e-07	7.83206e-07	protein_coding|TMEM144
ENSG00000163882	397.123	0.914376	0.130293	7.01787	2.25283e-12	3.06914e-11	protein_coding|POLR2H
ENSG00000135269	1756.3	0.914336	0.131101	6.9743	3.07394e-12	4.08127e-11	protein_coding|TES
ENSG00000104660	410.763	0.91405	0.135375	6.75196	1.45857e-11	1.75007e-10	protein_coding|LEPROTL1
ENSG00000166260	401.173	0.913573	0.154529	5.91198	3.3801e-09	2.76964e-08	protein_coding|COX11
ENSG00000124570	3686.91	0.913464	0.235496	3.87889	0.000104932	0.000354905	protein_coding|SERPINB6
ENSG00000154678	29.5638	0.912728	0.374884	2.43469	0.0149044	0.0298415	protein_coding|PDE1C
ENSG00000135678	750.591	0.912469	0.324351	2.81322	0.00490482	0.0110886	protein_coding|CPM
ENSG00000147804	313.374	0.912304	0.196454	4.64384	3.41987e-06	1.57901e-05	protein_coding|SLC39A4
ENSG00000057704	781.006	0.911258	0.228437	3.9891	6.63238e-05	0.000234048	protein_coding|TMCC3
ENSG00000269028	104832	0.910779	0.195341	4.66251	3.12383e-06	1.45798e-05	protein_coding|MTRNR2L12
ENSG00000133247	209.465	0.910225	0.210617	4.3217	1.5483e-05	6.27303e-05	protein_coding|KMT5C
ENSG00000204177	650.046	0.909545	0.212432	4.28158	1.8557e-05	7.38741e-05	transcribed_unprocessed_pseudogene|BMS1P1
ENSG00000006607	2098.59	0.909089	0.0972969	9.34345	9.32454e-21	3.08385e-19	protein_coding|FARP2
ENSG00000163399	16447.4	0.908915	0.172451	5.27058	1.35993e-07	8.3492e-07	protein_coding|ATP1A1
ENSG00000070214	3399.86	0.907693	0.128117	7.08488	1.39167e-12	1.94674e-11	protein_coding|SLC44A1
ENSG00000178467	415.026	0.907581	0.250308	3.62585	0.000288007	0.000884102	protein_coding|P4HTM
ENSG00000072080	26.7042	0.907375	0.279121	3.25083	0.00115068	0.00303223	protein_coding|SPP2
ENSG00000047634	171.747	0.907161	0.208809	4.34445	1.39626e-05	5.7072e-05	protein_coding|SCML1
ENSG00000159239	91.5856	0.90673	0.256387	3.53657	0.000405354	0.00119779	protein_coding|AC005041.1
ENSG00000107872	252.705	0.905702	0.168271	5.3824	7.34988e-08	4.77301e-07	protein_coding|FBXL15
ENSG00000131871	1200.1	0.903715	0.131429	6.87607	6.15249e-12	7.81382e-11	protein_coding|SELENOS
ENSG00000143067	91.5209	0.902946	0.221186	4.08229	4.45937e-05	0.000163663	protein_coding|ZNF697
ENSG00000159445	266.98	0.902469	0.171678	5.25677	1.46607e-07	8.90365e-07	protein_coding|THEM4
ENSG00000263956	424.686	0.902374	0.208804	4.32164	1.54875e-05	6.27312e-05	protein_coding|NBPF11
ENSG00000004866	320.637	0.902269	0.113578	7.94408	1.95643e-15	3.84914e-14	protein_coding|ST7
ENSG00000100934	1141.15	0.901606	0.0995599	9.05592	1.35424e-19	4.14147e-18	protein_coding|SEC23A
ENSG00000181722	1040.52	0.900707	0.196488	4.58404	4.5608e-06	2.04195e-05	protein_coding|ZBTB20
ENSG00000085276	2416.17	0.900622	0.2423	3.71697	0.000201628	0.000642136	protein_coding|MECOM
ENSG00000106554	985.274	0.900227	0.1146	7.85537	3.98592e-15	7.59663e-14	protein_coding|CHCHD3
ENSG00000138180	443.601	0.899874	0.195589	4.60083	4.20807e-06	1.90445e-05	protein_coding|CEP55
ENSG00000122299	813.327	0.899617	0.091371	9.84577	7.14931e-23	2.83221e-21	protein_coding|ZC3H7A
ENSG00000224083	30.4392	0.898276	0.402742	2.2304	0.0257209	0.0479393	unprocessed_pseudogene|MTCO1P11
ENSG00000170315	10584.2	0.897837	0.141605	6.34043	2.29118e-10	2.26147e-09	protein_coding|UBB
ENSG00000130770	3944.95	0.897609	0.130556	6.87527	6.18732e-12	7.85124e-11	protein_coding|ATP5IF1
ENSG00000149577	1029.23	0.896548	0.178193	5.03134	4.87063e-07	2.68472e-06	protein_coding|SIDT2
ENSG00000120697	333.596	0.896264	0.158281	5.66251	1.49179e-08	1.09047e-07	protein_coding|ALG5
ENSG00000185420	109.89	0.89618	0.187368	4.783	1.727e-06	8.53745e-06	protein_coding|SMYD3
ENSG00000135709	1116.42	0.895866	0.213378	4.19849	2.68699e-05	0.000103201	protein_coding|KIAA0513
ENSG00000144354	605.116	0.895479	0.172412	5.19382	2.06019e-07	1.21854e-06	protein_coding|CDCA7
ENSG00000157881	61.7502	0.895309	0.356586	2.51078	0.0120465	0.0246564	protein_coding|PANK4
ENSG00000128595	1939.19	0.895286	0.154475	5.79567	6.80502e-09	5.28845e-08	protein_coding|CALU
ENSG00000196689	191.613	0.895118	0.281137	3.18392	0.00145295	0.00373664	protein_coding|TRPV1
ENSG00000139793	1306.74	0.894823	0.138399	6.46554	1.00939e-10	1.05621e-09	protein_coding|MBNL2
ENSG00000088305	61.7475	0.894342	0.361873	2.47143	0.0134575	0.0272356	protein_coding|DNMT3B
ENSG00000151883	691.103	0.892941	0.151903	5.87836	4.14348e-09	3.35565e-08	protein_coding|PARP8
ENSG00000134690	470.099	0.892038	0.134992	6.60807	3.89369e-11	4.36152e-10	protein_coding|CDCA8
ENSG00000221947	189.602	0.891871	0.215582	4.13704	3.51822e-05	0.000131975	protein_coding|XKR9
ENSG00000161996	653.198	0.891361	0.17093	5.21477	1.84049e-07	1.10038e-06	protein_coding|WDR90
ENSG00000249850	103.456	0.891291	0.236701	3.76547	0.000166237	0.000538742	processed_pseudogene|KRT18P31
ENSG00000097096	239.053	0.890573	0.254189	3.50359	0.00045904	0.00134071	protein_coding|SYDE2
ENSG00000139132	2006.16	0.889976	0.136473	6.52126	6.97212e-11	7.48849e-10	protein_coding|FGD4
ENSG00000148483	108.8	0.88866	0.276333	3.2159	0.00130035	0.0033829	protein_coding|TMEM236
ENSG00000119630	324.24	0.88855	0.19662	4.51912	6.20969e-06	2.70723e-05	protein_coding|PGF
ENSG00000111731	1137.66	0.888166	0.127547	6.96343	3.32085e-12	4.38917e-11	protein_coding|C2CD5
ENSG00000091972	52.932	0.887526	0.351186	2.52722	0.0114969	0.0236573	protein_coding|CD200
ENSG00000268350	446.006	0.887488	0.296389	2.99433	0.00275049	0.0066075	protein_coding|FAM156A
ENSG00000116857	402.474	0.887428	0.181227	4.89677	9.74232e-07	5.02694e-06	protein_coding|TMEM9
ENSG00000113716	930.378	0.886791	0.0950747	9.32731	1.08594e-20	3.56724e-19	protein_coding|HMGXB3
ENSG00000080709	49.1498	0.885811	0.288867	3.0665	0.00216581	0.00534073	protein_coding|KCNN2
ENSG00000104290	217.625	0.885502	0.204906	4.3215	1.54974e-05	6.27538e-05	protein_coding|FZD3
ENSG00000102858	1590.51	0.885389	0.109555	8.08168	6.38801e-16	1.32454e-14	protein_coding|MGRN1
ENSG00000111412	1382.92	0.884568	0.118961	7.43581	1.03931e-13	1.69371e-12	protein_coding|C12orf49
ENSG00000144785	271.432	0.884489	0.280724	3.15074	0.00162855	0.00414669	protein_coding|AC073896.1
ENSG00000175029	1928.64	0.884408	0.0955499	9.25598	2.12268e-20	6.8649e-19	protein_coding|CTBP2
ENSG00000112304	257.156	0.883763	0.170167	5.19351	2.06366e-07	1.21934e-06	protein_coding|ACOT13
ENSG00000151014	270.02	0.883463	0.275536	3.20634	0.00134435	0.00348347	protein_coding|NOCT
ENSG00000219085	25.0444	0.883119	0.392766	2.24846	0.0245467	0.0460798	processed_pseudogene|NPM1P37
ENSG00000151575	334.261	0.882864	0.218546	4.03972	5.35151e-05	0.000193014	protein_coding|TEX9
ENSG00000166347	1176.76	0.882702	0.0815388	10.8256	2.60508e-27	1.52324e-25	protein_coding|CYB5A
ENSG00000005801	256.741	0.881883	0.186009	4.74108	2.1258e-06	1.03195e-05	protein_coding|ZNF195
ENSG00000146232	199.932	0.8818	0.194306	4.5382	5.67362e-06	2.4906e-05	protein_coding|NFKBIE
ENSG00000105755	1337.34	0.881655	0.215136	4.09812	4.16515e-05	0.000154025	protein_coding|ETHE1
ENSG00000003393	615.988	0.881502	0.0978541	9.00832	2.09235e-19	6.24204e-18	protein_coding|ALS2
ENSG00000249212	22.1966	0.880942	0.39434	2.23397	0.0254852	0.0475424	unprocessed_pseudogene|ATP1B1P1
ENSG00000128567	450.431	0.880776	0.186825	4.71444	2.42379e-06	1.15901e-05	protein_coding|PODXL
ENSG00000088298	375.118	0.880529	0.179893	4.89474	9.84372e-07	5.07389e-06	protein_coding|EDEM2
ENSG00000159200	617.558	0.879881	0.126752	6.94174	3.87296e-12	5.06848e-11	protein_coding|RCAN1
ENSG00000169692	1786.42	0.879802	0.130392	6.74734	1.5058e-11	1.79982e-10	protein_coding|AGPAT2
ENSG00000119777	1821.11	0.879369	0.128039	6.86798	6.51152e-12	8.24116e-11	protein_coding|TMEM214
ENSG00000157557	1476.46	0.878609	0.191998	4.57613	4.73645e-06	2.11283e-05	protein_coding|ETS2
ENSG00000128944	381.853	0.878425	0.175422	5.00751	5.51399e-07	3.00199e-06	protein_coding|KNSTRN
ENSG00000215193	2024.16	0.877759	0.1078	8.14247	3.87289e-16	8.22877e-15	protein_coding|PEX26
ENSG00000197614	152.775	0.877624	0.263694	3.3282	0.000874105	0.00238345	protein_coding|MFAP5
ENSG00000066651	230.762	0.877542	0.123613	7.09909	1.25582e-12	1.77368e-11	protein_coding|TRMT11
ENSG00000138814	1374.71	0.877452	0.0978352	8.96867	3.0011e-19	8.86264e-18	protein_coding|PPP3CA
ENSG00000164543	170.879	0.877192	0.183846	4.77135	1.82999e-06	9.00698e-06	protein_coding|STK17A
ENSG00000121903	237.541	0.876738	0.10995	7.97396	1.53664e-15	3.06448e-14	protein_coding|ZSCAN20
ENSG00000004846	35.487	0.87647	0.291727	3.00441	0.00266093	0.00641662	protein_coding|ABCB5
ENSG00000140961	285.429	0.875838	0.192812	4.54245	5.56038e-06	2.44677e-05	protein_coding|OSGIN1
ENSG00000130347	176.461	0.875445	0.127205	6.88215	5.89563e-12	7.53342e-11	protein_coding|RTN4IP1
ENSG00000174695	2191.16	0.875388	0.122214	7.16274	7.90804e-13	1.14342e-11	protein_coding|TMEM167A
ENSG00000075240	2262.7	0.875342	0.135199	6.47449	9.51353e-11	1.0005e-09	protein_coding|GRAMD4
ENSG00000177000	1203.44	0.875136	0.142778	6.12936	8.82355e-10	7.97173e-09	protein_coding|MTHFR
ENSG00000105778	1371.9	0.874159	0.117677	7.42843	1.09896e-13	1.78693e-12	protein_coding|AVL9
ENSG00000175874	102.737	0.874108	0.293874	2.97444	0.00293527	0.00699849	protein_coding|CREG2
ENSG00000085978	829.861	0.873644	0.122794	7.11469	1.12162e-12	1.59648e-11	protein_coding|ATG16L1
ENSG00000172071	1208.91	0.87344	0.150795	5.79225	6.94495e-09	5.38289e-08	protein_coding|EIF2AK3
ENSG00000105388	51707.4	0.873061	0.269803	3.23592	0.00121249	0.00317411	protein_coding|CEACAM5
ENSG00000138448	2166.21	0.872053	0.149409	5.83667	5.32542e-09	4.21935e-08	protein_coding|ITGAV
ENSG00000240695	62.7096	0.87096	0.352635	2.46986	0.0135165	0.0273396	processed_pseudogene|AC117382.1
ENSG00000108239	398.637	0.870631	0.130845	6.6539	2.85424e-11	3.27241e-10	protein_coding|TBC1D12
ENSG00000167107	481.645	0.868964	0.247484	3.51119	0.000446099	0.00130683	protein_coding|ACSF2
ENSG00000072274	3078.58	0.868705	0.195712	4.43868	9.05102e-06	3.83501e-05	protein_coding|TFRC
ENSG00000153786	1369.98	0.86867	0.131866	6.58751	4.47261e-11	4.94933e-10	protein_coding|ZDHHC7
ENSG00000128641	2530.91	0.867885	0.338925	2.5607	0.0104461	0.0217028	protein_coding|MYO1B
ENSG00000203896	183.107	0.86758	0.224191	3.86983	0.00010891	0.000366831	protein_coding|LIME1
ENSG00000218891	192.441	0.867571	0.18556	4.67542	2.9335e-06	1.37663e-05	protein_coding|ZNF579
ENSG00000147408	66.2249	0.867313	0.353259	2.45517	0.0140817	0.028373	protein_coding|CSGALNACT1
ENSG00000165105	4143.62	0.867293	0.15726	5.51501	3.48752e-08	2.38785e-07	protein_coding|RASEF
ENSG00000077264	49.8073	0.865362	0.301662	2.86865	0.00412231	0.00949424	protein_coding|PAK3
ENSG00000120725	949.245	0.865318	0.135666	6.37832	1.79046e-10	1.80877e-09	protein_coding|SIL1
ENSG00000220785	41.5086	0.865254	0.284098	3.04562	0.00232202	0.00568848	transcribed_unprocessed_pseudogene|MTMR9LP
ENSG00000196118	35.8211	0.864832	0.262	3.30088	0.000963814	0.00259514	protein_coding|CCDC189
ENSG00000006534	1751.26	0.864685	0.301181	2.87098	0.00409203	0.00942897	protein_coding|ALDH3B1
ENSG00000178980	1699.41	0.863953	0.17583	4.91356	8.94379e-07	4.64441e-06	protein_coding|SELENOW
ENSG00000134899	349.431	0.862759	0.225324	3.82896	0.000128683	0.000428203	protein_coding|ERCC5
ENSG00000079805	9870.52	0.861258	0.143411	6.00554	1.90699e-09	1.6317e-08	protein_coding|DNM2
ENSG00000055163	269.046	0.860913	0.268906	3.20153	0.00136698	0.00353674	protein_coding|CYFIP2
ENSG00000106524	464.78	0.860323	0.203718	4.22311	2.40958e-05	9.37535e-05	protein_coding|ANKMY2
ENSG00000158480	469.867	0.860225	0.117408	7.32681	2.35697e-13	3.65755e-12	protein_coding|SPATA2
ENSG00000110514	1400.1	0.859698	0.133589	6.4354	1.23147e-10	1.2731e-09	protein_coding|MADD
ENSG00000274322	83.1292	0.858946	0.285525	3.0083	0.00262711	0.00634867	protein_coding|AL136531.2
ENSG00000214654	62.0541	0.85894	0.204197	4.20643	2.59441e-05	0.000100093	protein_coding|B3GNT10
ENSG00000118193	293.087	0.858649	0.213872	4.01477	5.95034e-05	0.000212566	protein_coding|KIF14
ENSG00000250120	37.7743	0.858123	0.317737	2.70073	0.0069187	0.0150637	protein_coding|PCDHA10
ENSG00000072042	1333.13	0.858043	0.142585	6.01778	1.76827e-09	1.5205e-08	protein_coding|RDH11
ENSG00000229689	110.449	0.85739	0.240645	3.56288	0.000366813	0.00109676	transcribed_unprocessed_pseudogene|AC009237.3
ENSG00000123201	49.4894	0.857163	0.345712	2.47941	0.0131599	0.0266923	transcribed_unitary_pseudogene|GUCY1B2
ENSG00000166321	34.6239	0.856777	0.30335	2.82439	0.00473713	0.010741	protein_coding|NUDT13
ENSG00000244038	2740.73	0.856115	0.147101	5.81992	5.88754e-09	4.63208e-08	protein_coding|DDOST
ENSG00000122884	471.154	0.855588	0.0987916	8.66054	4.69549e-18	1.19788e-16	protein_coding|P4HA1
ENSG00000253251	38.8144	0.854502	0.262849	3.25093	0.00115029	0.00303192	protein_coding|SHLD3
ENSG00000139354	330.086	0.853134	0.172291	4.95171	7.35653e-07	3.91046e-06	protein_coding|GAS2L3
ENSG00000163170	227.127	0.852269	0.158646	5.37213	7.78106e-08	5.0329e-07	protein_coding|BOLA3
ENSG00000146242	417.761	0.851433	0.276959	3.07422	0.00211053	0.00521939	protein_coding|TPBG
ENSG00000188002	129.901	0.851107	0.209972	4.05343	5.04729e-05	0.000183035	transcribed_unprocessed_pseudogene|AC026412.1
ENSG00000181789	7351.31	0.851076	0.154797	5.498	3.84114e-08	2.62137e-07	protein_coding|COPG1
ENSG00000162415	207.201	0.850317	0.301231	2.82281	0.00476049	0.010789	protein_coding|ZSWIM5
ENSG00000162836	389.365	0.850233	0.200768	4.23491	2.28644e-05	8.93907e-05	protein_coding|ACP6
ENSG00000146826	459.42	0.849858	0.150287	5.6549	1.5594e-08	1.13522e-07	protein_coding|MAP11
ENSG00000100526	147.986	0.849746	0.22066	3.85093	0.000117672	0.000394524	protein_coding|CDKN3
ENSG00000105722	591.631	0.848785	0.126811	6.69328	2.18217e-11	2.54988e-10	protein_coding|ERF
ENSG00000127452	240.775	0.847761	0.126088	6.72354	1.77363e-11	2.11131e-10	protein_coding|FBXL12
ENSG00000102595	461.973	0.846546	0.121905	6.94433	3.80273e-12	4.99895e-11	protein_coding|UGGT2
ENSG00000134824	105.309	0.846243	0.370163	2.28614	0.0222463	0.0422717	protein_coding|FADS2
ENSG00000276182	76.5475	0.8459	0.373385	2.26549	0.0234826	0.0443041841520366-	-
ENSG00000281406	92.0792	0.845219	0.252778	3.34372	0.000826628	0.00226666	protein_coding|BLACAT1
ENSG00000049759	1976.99	0.845058	0.21577	3.91648	8.9852e-05	0.000308396	protein_coding|NEDD4L
ENSG00000269313	140.505	0.844527	0.200918	4.20335	2.62993e-05	0.000101329	protein_coding|MAGIX
ENSG00000238105	300.749	0.844171	0.286072	2.9509	0.00316851	0.00749591	transcribed_unprocessed_pseudogene|GOLGA2P5
ENSG00000132356	1403.15	0.844136	0.109734	7.69258	1.44194e-14	2.58286e-13	protein_coding|PRKAA1
ENSG00000177144	156.393	0.84343	0.279084	3.02214	0.00250994	0.00609373	protein_coding|NUDT4B
ENSG00000109736	504.446	0.843171	0.137177	6.14661	7.91561e-10	7.20039e-09	protein_coding|MFSD10
ENSG00000125965	24.5733	0.842522	0.323132	2.60736	0.00912431	0.0192509	protein_coding|GDF5
ENSG00000204930	29.2275	0.842309	0.332275	2.53498	0.0112455	0.0232087	protein_coding|FAM221B
ENSG00000196411	2210.41	0.842029	0.136053	6.18895	6.05648e-10	5.6034e-09	protein_coding|EPHB4
ENSG00000071539	222.873	0.841908	0.209518	4.01831	5.86176e-05	0.00020976	protein_coding|TRIP13
ENSG00000071564	1439.48	0.841076	0.144541	5.81895	5.92179e-09	4.65402e-08	protein_coding|TCF3
ENSG00000138758	1845.6	0.840685	0.12655	6.64309	3.07178e-11	3.49894e-10	protein_coding|SEPTIN11
ENSG00000087266	2050.21	0.840669	0.123133	6.82732	8.65175e-12	1.07544e-10	protein_coding|SH3BP2
ENSG00000093183	330.539	0.840422	0.128774	6.52632	6.74037e-11	7.25558e-10	protein_coding|SEC22C
ENSG00000175309	792.22	0.839617	0.188845	4.44606	8.746e-06	3.71762e-05	protein_coding|PHYKPL
ENSG00000265808	1310.57	0.839241	0.115764	7.24958	4.18068e-13	6.24879e-12	protein_coding|SEC22B
ENSG00000187372	154.44	0.839231	0.309775	2.70916	0.00674535	0.0147367	protein_coding|PCDHB13
ENSG00000073578	5905.09	0.839179	0.195795	4.286	1.81915e-05	7.25773e-05	protein_coding|SDHA
ENSG00000124201	3068.76	0.838929	0.217479	3.85752	0.000114542	0.000384561	protein_coding|ZNFX1
ENSG00000187535	698.454	0.838889	0.161027	5.20962	1.89229e-07	1.1295e-06	protein_coding|IFT140
ENSG00000134954	504.503	0.838779	0.162223	5.17055	2.3341e-07	1.36099e-06	protein_coding|ETS1
ENSG00000187664	370.617	0.838679	0.258817	3.24044	0.00119347	0.00313104	protein_coding|HAPLN4
ENSG00000115762	2383.59	0.838461	0.134179	6.24884	4.13504e-10	3.92506e-09	protein_coding|PLEKHB2
ENSG00000119899	500.346	0.837465	0.175816	4.7633	1.90457e-06	9.33633e-06	protein_coding|SLC17A5
ENSG00000166147	133.375	0.836748	0.344661	2.42774	0.0151932	0.0303367	protein_coding|FBN1
ENSG00000215908	207.904	0.836336	0.299281	2.79448	0.00519828	0.011678	transcribed_unprocessed_pseudogene|CROCCP2
ENSG00000159388	1230.59	0.836302	0.130771	6.39518	1.60361e-10	1.63638e-09	protein_coding|BTG2
ENSG00000144406	420.869	0.835823	0.213567	3.91364	9.09156e-05	0.000311461	protein_coding|UNC80
ENSG00000153531	86.4143	0.835373	0.184273	4.53335	5.80552e-06	2.53935e-05	protein_coding|ADPRHL1
ENSG00000006468	89.8333	0.83504	0.355075	2.35173	0.0186863	0.0363144	protein_coding|ETV1
ENSG00000058262	4743.29	0.834389	0.138814	6.01084	1.84559e-09	1.5842e-08	protein_coding|SEC61A1
ENSG00000133519	32.1946	0.834169	0.312457	2.66971	0.00759178	0.016361	transcribed_unprocessed_pseudogene|ZDHHC8P1
ENSG00000108465	2021.33	0.834135	0.1504	5.54612	2.92071e-08	2.0225e-07	protein_coding|CDK5RAP3
ENSG00000085265	37.9154	0.834027	0.284914	2.92729	0.00341931	0.00802045	protein_coding|FCN1
ENSG00000168038	167.963	0.833504	0.183648	4.5386	5.66276e-06	2.48658e-05	protein_coding|ULK4
ENSG00000122952	608.456	0.832623	0.158858	5.24132	1.59434e-07	9.62265e-07	protein_coding|ZWINT
[truncated: 5,886 more rows]

## Sheet: Table S3
Table S3: Pathway analysis of differentially expressed transcripts (>2-fold, red; <0.5-fold, green) between normal and MET esophageal samples using Enrichr.
Term	Overlap	P-value	Adjusted P-value	Odds Ratio		Term	Overlap	P-value	Adjusted P-value	Odds Ratio
cGMP-PKG signaling pathway	30/166	1.91363e-05	0.00196466	2.26328		Axon guidance	35/181	9.25267e-09	2.84982e-06	2.90782
Vascular smooth muscle contraction	26/132	1.42356e-05	0.00219229	2.46675		Hippo signaling pathway	28/160	2.23623e-06	0.000344379	2.63158
Salivary secretion	19/90	7.40871e-05	0.00228188	2.64385		Basal cell carcinoma	14/63	5.29795e-05	0.00543922	3.34169
Parathyroid hormone synthesis, secretion and action	21/106	8.44014e-05	0.00236324	2.48107
Mucin type O-glycan biosynthesis	10/31	9.54517e-05	0.00244993	4.03983
cAMP signaling pathway	34/212	7.1809e-05	0.00245746	2.00848
Inflammatory mediator regulation of TRP channels	20/100	0.00010755	0.0025481	2.5047
Other glycan degradation	8/18	3.43082e-05	0.00264173	5.56599
Glycerophospholipid metabolism	20/97	6.882e-05	0.00264957	2.58216
Gastric acid secretion	17/75	6.85693e-05	0.00301705	2.83866
Oxytocin signaling pathway	29/153	1.02187e-05	0.00314737	2.37373
Pathways in cancer	68/530	6.70618e-05	0.0034425	1.60679
Purine metabolism	23/129	0.000211676	0.00383508	2.23287
Focal adhesion	31/199	0.000250039	0.00405326	1.95089
Circadian entrainment	19/97	0.000210671	0.00405542	2.45305
Chemical carcinogenesis	18/82	6.64407e-05	0.00409275	2.74906
Pancreatic secretion	19/98	0.000242083	0.0041423	2.42802
Calcium signaling pathway	30/188	0.000203522	0.00417898	1.99843
Thyroid hormone synthesis	16/74	0.000200084	0.00440185	2.70778
Renin secretion	15/69	0.000294347	0.00453294	2.7225
Hypertrophic cardiomyopathy (HCM)	17/85	0.000344401	0.00505122	2.5047
Ovarian steroidogenesis	12/49	0.00036756	0.00514584	3.06698
Insulin secretion	17/86	0.000397823	0.00532737	2.47557
Estrogen signaling pathway	23/137	0.000518933	0.00614736	2.10248
Cortisol synthesis and secretion	14/65	0.000512332	0.00631193	2.69737
Human cytomegalovirus infection	33/225	0.000494877	0.00635092	1.83678
Fluid shear stress and atherosclerosis	23/139	0.000639742	0.0072978	2.07223
Aldosterone synthesis and secretion	18/98	0.000688626	0.00757489	2.30023
Thermogenesis	33/231	0.00079082	0.00811909	1.78907
Dilated cardiomyopathy (DCM)	17/91	0.000785618	0.0083438	2.33955
Glycerolipid metabolism	13/61	0.000892258	0.00858798	2.66894
Arginine biosynthesis	7/21	0.000873337	0.00867703	4.17449
Ether lipid metabolism	11/47	0.000963618	0.00899377	2.93103
GnRH signaling pathway	17/93	0.00101331	0.00917942	2.28924
Apelin signaling pathway	22/137	0.00124604	0.0109652	2.01107
Proteoglycans in cancer	29/201	0.00136281	0.0113445	1.80687
Cholinergic synapse	19/112	0.00134689	0.0115234	2.12452
Arrhythmogenic right ventricular cardiomyopathy (ARVC)	14/72	0.00148467	0.0117251	2.43512
Amoebiasis	17/96	0.00145871	0.0118232	2.2177
ECM-receptor interaction	15/82	0.0019434	0.0149642	2.29088
Insulin resistance	18/108	0.002181	0.015994	2.08725
Fc gamma R-mediated phagocytosis	16/91	0.00214166	0.0160886	2.20193
Melanogenesis	17/101	0.00256454	0.0179518	2.10791
Small cell lung cancer	16/93	0.00269355	0.0180351	2.15458
Amphetamine addiction	13/68	0.0025303	0.018124	2.39419
TNF signaling pathway	18/110	0.0026844	0.0183732	2.0493
Glucagon signaling pathway	17/103	0.00316938	0.0207696	2.06698
Sphingolipid metabolism	10/47	0.00344779	0.0221233	2.66457
Basal cell carcinoma	12/63	0.00376439	0.022734	2.38543
Regulation of lipolysis in adipocytes	11/55	0.00367531	0.023102	2.5047
Arachidonic acid metabolism	12/63	0.00376439	0.0231887	2.38543
Arginine and proline metabolism	10/49	0.00473121	0.0280233	2.55581
TGF-beta signaling pathway	15/90	0.00490391	0.0284982	2.08725
AGE-RAGE signaling pathway in diabetic complications	16/100	0.00562723	0.0304068	2.00376
Alanine, aspartate and glutamate metabolism	8/35	0.00543799	0.0304527	2.86251
Peroxisome	14/83	0.00578338	0.0307117	2.11239
Adrenergic signaling in cardiomyocytes	21/145	0.0055985	0.0307918	1.81375
Metabolism of xenobiotics by cytochrome P450	13/74	0.00540957	0.0308546	2.20007
Cushing syndrome	22/155	0.00591771	0.0308924	1.77753
Retinol metabolism	12/67	0.00630132	0.0323468	2.24301
IL-17 signaling pathway	15/93	0.00668617	0.0332152	2.01992
Cytokine-cytokine receptor interaction	36/294	0.00679907	0.0332399	1.53349
Linoleic acid metabolism	7/29	0.00667192	0.0336877	3.02291
Fatty acid degradation	9/44	0.00710051	0.0341712	2.56162
Relaxin signaling pathway	19/130	0.00739099	0.0350219	1.83035
Histidine metabolism	6/23	0.00793021	0.0370076	3.267
Lysosome	18/123	0.00885082	0.0406873	1.8327
Platelet activation	18/124	0.00960355	0.0434984	1.81792
Bile secretion	12/72	0.0111855	0.0499296	2.08725

## Sheet: Table S4
Table S4: Genes identified with possible differences in splicing events between disease groups using rMATS.
NORM vs GERD				NORM vs MET
ENSGID	Gene biotype	Gene name		ENSGID	Gene biotype	Gene name
ENSG00000140525 :FANCI	protein coding	FA complementation group I		ENSG00000126903 :SLC10A3	protein coding	solute carrier family 10 member 3
ENSG00000167595 :PROSER3	protein coding	proline and serine rich 3		ENSG00000166887 :VPS39	protein coding	VPS39 subunit of HOPS complex
ENSG00000113163 :CERT1	protein coding	ceramide transporter 1		ENSG00000186635 :ARAP1	protein coding	ArfGAP with RhoGAP domain, ankyrin repeat and PH domain 1
ENSG00000103034 :NDRG4	protein coding	NDRG family member 4		ENSG00000155744 :FAM126B	protein coding	family with sequence similarity 126 member B
ENSG00000228794 :LINC01128	lncRNA	long intergenic non-protein coding RNA 1128		ENSG00000196504 :PRPF40A	protein coding	pre-mRNA processing factor 40 homolog A
ENSG00000185499 :MUC1	protein coding	mucin 1, cell surface associated		ENSG00000083520 :DIS3	protein coding	DIS3 homolog, exosome endoribonuclease and 3'-5' exoribonuclease
ENSG00000269893 :SNHG8	lncRNA	small nucleolar RNA host gene 8		ENSG00000127914 :AKAP9	protein coding	A-kinase anchoring protein 9
ENSG00000161847 :RAVER1	protein coding	ribonucleoprotein, PTB binding 1		ENSG00000076770 :MBNL3	protein coding	muscleblind like splicing regulator 3
ENSG00000131051 :RBM39	protein coding	RNA binding motif protein 39		ENSG00000139436 :GIT2	protein coding	GIT ArfGAP 2
ENSG00000183431 :SF3A3	protein coding	splicing factor 3a subunit 3		ENSG00000196914 :ARHGEF12	protein coding	Rho guanine nucleotide exchange factor 12
ENSG00000239665 :AL157392.3	lncRNA	-		ENSG00000132780 :NASP	protein coding	nuclear autoantigenic sperm protein
ENSG00000106078 :COBL	protein coding	cordon-bleu WH2 repeat protein		ENSG00000151914 :DST	protein coding	dystonin
ENSG00000102125 :TAZ	protein coding	tafazzin		ENSG00000092841 :MYL6	protein coding	myosin light chain 6
ENSG00000198324 :PHETA1	protein coding	PH domain containing endocytic trafficking adaptor 1		ENSG00000156976 :EIF4A2	protein coding	eukaryotic translation initiation factor 4A2
ENSG00000068078 :FGFR3	protein coding	fibroblast growth factor receptor 3		ENSG00000141569 :TRIM65	protein coding	tripartite motif containing 65
ENSG00000189190 :ZNF600	protein coding	zinc finger protein 600		ENSG00000071794 :HLTF	protein coding	helicase like transcription factor
ENSG00000085224 :ATRX	protein coding	ATRX chromatin remodeler		ENSG00000160688 :FLAD1	protein coding	flavin adenine dinucleotide synthetase 1
ENSG00000105993 :DNAJB6	protein coding	DnaJ heat shock protein family (Hsp40) member B6		ENSG00000101266 :CSNK2A1	protein coding	casein kinase 2 alpha 1
ENSG00000166716 :ZNF592	protein coding	zinc finger protein 592		ENSG00000196998 :WDR45	protein coding	WD repeat domain 45
ENSG00000118495 :PLAGL1	protein coding	PLAG1 like zinc finger 1		ENSG00000127564 :PKMYT1	protein coding	protein kinase, membrane associated tyrosine/threonine 1
ENSG00000100897 :DCAF11	protein coding	DDB1 and CUL4 associated factor 11		ENSG00000143363 :PRUNE1	protein coding	prune exopolyphosphatase 1
ENSG00000239969 :AC091390.5	transcribed unprocessed pseudogene	-		ENSG00000185513 :L3MBTL1	protein coding	L3MBTL histone methyl-lysine binding protein 1
ENSG00000164808 :SPIDR	protein coding	scaffold protein involved in DNA repair		ENSG00000100445 :SDR39U1	protein coding	short chain dehydrogenase/reductase family 39U member 1
ENSG00000164654 :MIOS	protein coding	meiosis regulator for oocyte development		ENSG00000249673 :NOP14-AS1	lncRNA	NOP14 antisense RNA 1
ENSG00000142046 :TMEM91	protein coding	transmembrane protein 91		ENSG00000215301 :DDX3X	protein coding	DEAD-box helicase 3 X-linked
ENSG00000100429 :HDAC10	protein coding	histone deacetylase 10		ENSG00000071054 :MAP4K4	protein coding	mitogen-activated protein kinase kinase kinase kinase 4
ENSG00000177674 :AGTRAP	protein coding	angiotensin II receptor associated protein		ENSG00000122481 :RWDD3	protein coding	RWD domain containing 3
ENSG00000099331 :MYO9B	protein coding	myosin IXB		ENSG00000204842 :ATXN2	protein coding	ataxin 2
ENSG00000145919 :BOD1	protein coding	biorientation of chromosomes in cell division 1		ENSG00000175066 :GK5	protein coding	glycerol kinase 5
ENSG00000165304 :MELK	protein coding	maternal embryonic leucine zipper kinase		ENSG00000165792 :METTL17	protein coding	methyltransferase like 17
ENSG00000146263 :MMS22L	protein coding	MMS22 like, DNA repair protein		ENSG00000285043 :AC093512.2	protein coding	-
ENSG00000004700 :RECQL	protein coding	RecQ like helicase		ENSG00000137776 :SLTM	protein coding	SAFB like transcription modulator
ENSG00000148120 :AOPEP	protein coding	aminopeptidase O (putative)		ENSG00000136682 :CBWD2	protein coding	COBW domain containing 2
ENSG00000072518 :MARK2	protein coding	microtubule affinity regulating kinase 2		ENSG00000138246 :DNAJC13	protein coding	DnaJ heat shock protein family (Hsp40) member C13
ENSG00000261040 :WFDC21P	transcribed unitary pseudogene	WAP four-disulfide core domain 21, pseudogene		ENSG00000152620 :NADK2	protein coding	NAD kinase 2, mitochondrial
ENSG00000119004 :CYP20A1	protein coding	cytochrome P450 family 20 subfamily A member 1		ENSG00000251369 :ZNF550	protein coding	zinc finger protein 550
ENSG00000100462 :PRMT5	protein coding	protein arginine methyltransferase 5		ENSG00000175061 :SNHG29	lncRNA	small nucleolar RNA host gene 29
ENSG00000155744 :FAM126B	protein coding	family with sequence similarity 126 member B		ENSG00000160767 :FAM189B	protein coding	family with sequence similarity 189 member B
ENSG00000131748 :STARD3	protein coding	StAR related lipid transfer domain containing 3		ENSG00000130714 :POMT1	protein coding	protein O-mannosyltransferase 1
ENSG00000225138 :SLC9A3-AS1	lncRNA	SLC9A3 antisense RNA 1		ENSG00000130706 :ADRM1	protein coding	adhesion regulating molecule 1
ENSG00000011600 :TYROBP	protein coding	transmembrane immune signaling adaptor TYROBP		ENSG00000135974 :C2orf49	protein coding	chromosome 2 open reading frame 49
ENSG00000183735 :TBK1	protein coding	TANK binding kinase 1		ENSG00000150433 :TMEM218	protein coding	transmembrane protein 218
ENSG00000161010 :MRNIP	protein coding	MRN complex interacting protein		ENSG00000138834 :MAPK8IP3	protein coding	mitogen-activated protein kinase 8 interacting protein 3
ENSG00000072310 :SREBF1	protein coding	sterol regulatory element binding transcription factor 1		ENSG00000197746 :PSAP	protein coding	prosaposin
ENSG00000196605 :ZNF846	protein coding	zinc finger protein 846		ENSG00000132768 :DPH2	protein coding	diphthamide biosynthesis 2
ENSG00000078246 :TULP3	protein coding	TUB like protein 3		ENSG00000105298 :CACTIN	protein coding	cactin, spliceosome C complex subunit
ENSG00000196696 :AC009022.1	lncRNA	-		ENSG00000204054 :LINC00963	lncRNA	long intergenic non-protein coding RNA 963
ENSG00000132600 :PRMT7	protein coding	protein arginine methyltransferase 7		ENSG00000106603 :COA1	protein coding	cytochrome c oxidase assembly factor 1 homolog
ENSG00000072778 :ACADVL	protein coding	acyl-CoA dehydrogenase very long chain		ENSG00000160753 :RUSC1	protein coding	RUN and SH3 domain containing 1
ENSG00000127483 :HP1BP3	protein coding	heterochromatin protein 1 binding protein 3		ENSG00000133316 :WDR74	protein coding	WD repeat domain 74
ENSG00000156504 :FAM122B	protein coding	family with sequence similarity 122B		ENSG00000167397 :VKORC1	protein coding	vitamin K epoxide reductase complex subunit 1
ENSG00000158636 :EMSY	protein coding	EMSY transcriptional repressor, BRCA2 interacting		ENSG00000138443 :ABI2	protein coding	abl interactor 2
ENSG00000141012 :GALNS	protein coding	galactosamine (N-acetyl)-6-sulfatase		ENSG00000116809 :ZBTB17	protein coding	zinc finger and BTB domain containing 17
ENSG00000169490 :TM2D2	protein coding	TM2 domain containing 2		ENSG00000168765 :GSTM4	protein coding	glutathione S-transferase mu 4
ENSG00000142208 :AKT1	protein coding	AKT serine/threonine kinase 1		ENSG00000168003 :SLC3A2	protein coding	solute carrier family 3 member 2
ENSG00000137752 :CASP1	protein coding	caspase 1		ENSG00000152061 :RABGAP1L	protein coding	RAB GTPase activating protein 1 like
ENSG00000068903 :SIRT2	protein coding	sirtuin 2		ENSG00000174606 :ANGEL2	protein coding	angel homolog 2
ENSG00000129197 :RPAIN	protein coding	RPA interacting protein		ENSG00000112739 :PRPF4B	protein coding	pre-mRNA processing factor 4B
ENSG00000155229 :MMS19	protein coding	MMS19 homolog, cytosolic iron-sulfur assembly component		ENSG00000257103 :LSM14A	protein coding	LSM14A mRNA processing body assembly factor
ENSG00000131778 :CHD1L	protein coding	chromodomain helicase DNA binding protein 1 like		ENSG00000160439 :RDH13	protein coding	retinol dehydrogenase 13
ENSG00000163138 :PACRGL	protein coding	parkin coregulated like		ENSG00000169715 :MT1E	protein coding	metallothionein 1E
ENSG00000152234 :ATP5F1A	protein coding	ATP synthase F1 subunit alpha		ENSG00000196387 :ZNF140	protein coding	zinc finger protein 140
ENSG00000132323 :ILKAP	protein coding	ILK associated serine/threonine phosphatase		ENSG00000149743 :TRPT1	protein coding	tRNA phosphotransferase 1
ENSG00000006194 :ZNF263	protein coding	zinc finger protein 263		ENSG00000111237 :VPS29	protein coding	VPS29 retromer complex component
ENSG00000131503 :ANKHD1	protein coding	ankyrin repeat and KH domain containing 1		ENSG00000237765 :FAM200B	protein coding	family with sequence similarity 200 member B
ENSG00000152464 :RPP38	protein coding	ribonuclease P/MRP subunit p38		ENSG00000213024 :NUP62	protein coding	nucleoporin 62
ENSG00000024526 :DEPDC1	protein coding	DEP domain containing 1		ENSG00000144034 :TPRKB	protein coding	TP53RK binding protein
ENSG00000103852 :TTC23	protein coding	tetratricopeptide repeat domain 23		ENSG00000128581 :IFT22	protein coding	intraflagellar transport 22
ENSG00000131591 :C1orf159	protein coding	chromosome 1 open reading frame 159		ENSG00000105223 :PLD3	protein coding	phospholipase D family member 3
ENSG00000177082 :WDR73	protein coding	WD repeat domain 73		ENSG00000007341 :ST7L	protein coding	suppression of tumorigenicity 7 like
ENSG00000221988 :PPT2	protein coding	palmitoyl-protein thioesterase 2		ENSG00000160908 :ZNF394	protein coding	zinc finger protein 394
ENSG00000112715 :VEGFA	protein coding	vascular endothelial growth factor A		ENSG00000103042 :SLC38A7	protein coding	solute carrier family 38 member 7
ENSG00000137449 :CPEB2	protein coding	cytoplasmic polyadenylation element binding protein 2		ENSG00000116604 :MEF2D	protein coding	myocyte enhancer factor 2D
ENSG00000270647 :TAF15	protein coding	TATA-box binding protein associated factor 15		ENSG00000196776 :CD47	protein coding	CD47 molecule
ENSG00000126883 :NUP214	protein coding	nucleoporin 214		ENSG00000163071 :SPATA18	protein coding	spermatogenesis associated 18
ENSG00000196998 :WDR45	protein coding	WD repeat domain 45		ENSG00000164327 :RICTOR	protein coding	RPTOR independent companion of MTOR complex 2
ENSG00000197343 :ZNF655	protein coding	zinc finger protein 655		ENSG00000168894 :RNF181	protein coding	ring finger protein 181
ENSG00000162623 :TYW3	protein coding	tRNA-yW synthesizing protein 3 homolog		ENSG00000167595 :PROSER3	protein coding	proline and serine rich 3
ENSG00000178177 :LCORL	protein coding	ligand dependent nuclear receptor corepressor like		ENSG00000122786 :CALD1	protein coding	caldesmon 1
ENSG00000187239 :FNBP1	protein coding	formin binding protein 1		ENSG00000100461 :RBM23	protein coding	RNA binding motif protein 23
ENSG00000156639 :ZFAND3	protein coding	zinc finger AN1-type containing 3		ENSG00000154222 :CC2D1B	protein coding	coiled-coil and C2 domain containing 1B
ENSG00000164951 :PDP1	protein coding	pyruvate dehyrogenase phosphatase catalytic subunit 1		ENSG00000225138 :SLC9A3-AS1	lncRNA	SLC9A3 antisense RNA 1
ENSG00000177479 :ARIH2	protein coding	ariadne RBR E3 ubiquitin protein ligase 2		ENSG00000123178 :SPRYD7	protein coding	SPRY domain containing 7
ENSG00000164305 :CASP3	protein coding	caspase 3		ENSG00000250903 :GMDS-DT	lncRNA	GMDS divergent transcript
ENSG00000113240 :CLK4	protein coding	CDC like kinase 4		ENSG00000156650 :KAT6B	protein coding	lysine acetyltransferase 6B
ENSG00000128563 :PRKRIP1	protein coding	PRKR interacting protein 1		ENSG00000164066 :INTU	protein coding	inturned planar cell polarity protein
ENSG00000185561 :TLCD2	protein coding	TLC domain containing 2		ENSG00000106723 :SPIN1	protein coding	spindlin 1
ENSG00000133112 :TPT1	protein coding	tumor protein, translationally-controlled 1		ENSG00000088367 :EPB41L1	protein coding	erythrocyte membrane protein band 4.1 like 1
ENSG00000166130 :IKBIP	protein coding	IKBKB interacting protein		ENSG00000247828 :TMEM161B-AS1	lncRNA	TMEM161B antisense RNA 1
ENSG00000110046 :ATG2A	protein coding	autophagy related 2A		ENSG00000181555 :SETD2	protein coding	SET domain containing 2, histone lysine methyltransferase
ENSG00000115204 :MPV17	protein coding	mitochondrial inner membrane protein MPV17		ENSG00000110011 :DNAJC4	protein coding	DnaJ heat shock protein family (Hsp40) member C4
ENSG00000107263 :RAPGEF1	protein coding	Rap guanine nucleotide exchange factor 1		ENSG00000138688 :KIAA1109	protein coding	KIAA1109
ENSG00000161813 :LARP4	protein coding	La ribonucleoprotein 4		ENSG00000135540 :NHSL1	protein coding	NHS like 1
ENSG00000221838 :AP4M1	protein coding	adaptor related protein complex 4 subunit mu 1		ENSG00000143537 :ADAM15	protein coding	ADAM metallopeptidase domain 15
ENSG00000284770 :TBCE	protein coding	tubulin folding cofactor E		ENSG00000198752 :CDC42BPB	protein coding	CDC42 binding protein kinase beta
ENSG00000136828 :RALGPS1	protein coding	Ral GEF with PH domain and SH3 binding motif 1		ENSG00000172775 :PSME3IP1	protein coding	proteasome activator subunit 3 interacting protein 1
ENSG00000164649 :CDCA7L	protein coding	cell division cycle associated 7 like		ENSG00000158636 :EMSY	protein coding	EMSY transcriptional repressor, BRCA2 interacting
ENSG00000085644 :ZNF213	protein coding	zinc finger protein 213		ENSG00000198176 :TFDP1	protein coding	transcription factor Dp-1
ENSG00000197530 :MIB2	protein coding	mindbomb E3 ubiquitin protein ligase 2		ENSG00000169490 :TM2D2	protein coding	TM2 domain containing 2
ENSG00000184371 :CSF1	protein coding	colony stimulating factor 1		ENSG00000115486 :GGCX	protein coding	gamma-glutamyl carboxylase
ENSG00000174720 :LARP7	protein coding	La ribonucleoprotein 7, transcriptional regulator		ENSG00000031823 :RANBP3	protein coding	RAN binding protein 3
ENSG00000151092 :NGLY1	protein coding	N-glycanase 1		ENSG00000169981 :ZNF35	protein coding	zinc finger protein 35
ENSG00000121749 :TBC1D15	protein coding	TBC1 domain family member 15		ENSG00000011132 :APBA3	protein coding	amyloid beta precursor protein binding family A member 3
ENSG00000251669 :FAM86EP	transcribed unprocessed pseudogene	family with sequence similarity 86 member E, pseudogene		ENSG00000140534 :TICRR	protein coding	TOPBP1 interacting checkpoint and replication regulator
ENSG00000100744 :GSKIP	protein coding	GSK3B interacting protein		ENSG00000114098 :ARMC8	protein coding	armadillo repeat containing 8
ENSG00000185627 :PSMD13	protein coding	proteasome 26S subunit, non-ATPase 13		ENSG00000172890 :NADSYN1	protein coding	NAD synthetase 1
ENSG00000169919 :GUSB	protein coding	glucuronidase beta		ENSG00000131748 :STARD3	protein coding	StAR related lipid transfer domain containing 3
ENSG00000183323 :CCDC125	protein coding	coiled-coil domain containing 125		ENSG00000152601 :MBNL1	protein coding	muscleblind like splicing regulator 1
ENSG00000180198 :RCC1	protein coding	regulator of chromosome condensation 1		ENSG00000198836 :OPA1	protein coding	OPA1 mitochondrial dynamin like GTPase
ENSG00000071054 :MAP4K4	protein coding	mitogen-activated protein kinase kinase kinase kinase 4		ENSG00000288564 :AL355385.2	protein coding	-
				ENSG00000196498 :NCOR2	protein coding	nuclear receptor corepressor 2
				ENSG00000103852 :TTC23	protein coding	tetratricopeptide repeat domain 23
				ENSG00000100239 :PPP6R2	protein coding	protein phosphatase 6 regulatory subunit 2
				ENSG00000162869 :PPP1R21	protein coding	protein phosphatase 1 regulatory subunit 21
				ENSG00000147050 :KDM6A	protein coding	lysine demethylase 6A
				ENSG00000161265 :U2AF1L4	protein coding	U2 small nuclear RNA auxiliary factor 1 like 4
				ENSG00000141577 :CEP131	protein coding	centrosomal protein 131
				ENSG00000173915 :ATP5MD	protein coding	ATP synthase membrane subunit DAPIT
				ENSG00000124593 :AL365205.1	protein coding	-
				ENSG00000160145 :KALRN	protein coding	kalirin RhoGEF kinase
				ENSG00000197119 :SLC25A29	protein coding	solute carrier family 25 member 29
				ENSG00000138002 :IFT172	protein coding	intraflagellar transport 172
				ENSG00000117335 :CD46	protein coding	CD46 molecule
				ENSG00000166747 :AP1G1	protein coding	adaptor related protein complex 1 subunit gamma 1
				ENSG00000254995 :STX16-NPEPL1	protein coding	STX16-NPEPL1 readthrough (NMD candidate)
				ENSG00000168118 :RAB4A	protein coding	RAB4A, member RAS oncogene family
				ENSG00000122417 :ODF2L	protein coding	outer dense fiber of sperm tails 2 like
				ENSG00000145191 :EIF2B5	protein coding	eukaryotic translation initiation factor 2B subunit epsilon
				ENSG00000090905 :TNRC6A	protein coding	trinucleotide repeat containing adaptor 6A
				ENSG00000070814 :TCOF1	protein coding	treacle ribosome biogenesis factor 1
				ENSG00000138468 :SENP7	protein coding	SUMO specific peptidase 7
				ENSG00000117419 :ERI3	protein coding	ERI1 exoribonuclease family member 3
				ENSG00000099622 :CIRBP	protein coding	cold inducible RNA binding protein
				ENSG00000128915 :ICE2	protein coding	interactor of little elongation complex ELL subunit 2
				ENSG00000122705 :CLTA	protein coding	clathrin light chain A
				ENSG00000167258 :CDK12	protein coding	cyclin dependent kinase 12
				ENSG00000183742 :MACC1	protein coding	MET transcriptional regulator MACC1
				ENSG00000170889 :RPS9	protein coding	ribosomal protein S9
				ENSG00000104450 :SPAG1	protein coding	sperm associated antigen 1
				ENSG00000163104 :SMARCAD1	protein coding	SWI/SNF-related, matrix-associated actin-dependent regulator of chromatin, subfamily a, containing DEAD/H box 1
				ENSG00000163681 :SLMAP	protein coding	sarcolemma associated protein
				ENSG00000140750 :ARHGAP17	protein coding	Rho GTPase activating protein 17
				ENSG00000168487 :BMP1	protein coding	bone morphogenetic protein 1
				ENSG00000114209 :PDCD10	protein coding	programmed cell death 10
				ENSG00000168488 :ATXN2L	protein coding	ataxin 2 like
				ENSG00000119185 :ITGB1BP1	protein coding	integrin subunit beta 1 binding protein 1
				ENSG00000176623 :RMDN1	protein coding	regulator of microtubule dynamics 1
				ENSG00000087274 :ADD1	protein coding	adducin 1
				ENSG00000149187 :CELF1	protein coding	CUGBP Elav-like family member 1
				ENSG00000132382 :MYBBP1A	protein coding	MYB binding protein 1a
				ENSG00000156639 :ZFAND3	protein coding	zinc finger AN1-type containing 3
				ENSG00000101751 :POLI	protein coding	DNA polymerase iota
				ENSG00000249624 :AP000295.1	protein coding	-
				ENSG00000177479 :ARIH2	protein coding	ariadne RBR E3 ubiquitin protein ligase 2
				ENSG00000164506 :STXBP5	protein coding	syntaxin binding protein 5
				ENSG00000144674 :GOLGA4	protein coding	golgin A4
				ENSG00000174652 :ZNF266	protein coding	zinc finger protein 266
				ENSG00000159348 :CYB5R1	protein coding	cytochrome b5 reductase 1
				ENSG00000104365 :IKBKB	protein coding	inhibitor of nuclear factor kappa B kinase subunit beta
				ENSG00000058272 :PPP1R12A	protein coding	protein phosphatase 1 regulatory subunit 12A
				ENSG00000124198 :ARFGEF2	protein coding	ADP ribosylation factor guanine nucleotide exchange factor 2
				ENSG00000099364 :FBXL19	protein coding	F-box and leucine rich repeat protein 19
				ENSG00000184154 :LRTOMT	protein coding	leucine rich transmembrane and O-methyltransferase domain containing
				ENSG00000060971 :ACAA1	protein coding	acetyl-CoA acyltransferase 1
				ENSG00000269609 :RPARP-AS1	lncRNA	RPARP antisense RNA 1
				ENSG00000167632 :TRAPPC9	protein coding	trafficking protein particle complex 9
				ENSG00000061273 :HDAC7	protein coding	histone deacetylase 7
				ENSG00000178440 :TIMM23B-AGAP6	lncRNA	TIMM23B-AGAP6 readthrough (NMD candidate)
				ENSG00000125970 :RALY	protein coding	RALY heterogeneous nuclear ribonucleoprotein
				ENSG00000258388 :PPT2-EGFL8	protein coding	PPT2-EGFL8 readthrough (NMD candidate)
				ENSG00000008382 :MPND	protein coding	MPN domain containing
				ENSG00000175592 :FOSL1	protein coding	FOS like 1, AP-1 transcription factor subunit
				ENSG00000198105 :ZNF248	protein coding	zinc finger protein 248
				ENSG00000094914 :AAAS	protein coding	aladin WD repeat nucleoporin
				ENSG00000134905 :CARS2	protein coding	cysteinyl-tRNA synthetase 2, mitochondrial
				ENSG00000242086 :MUC20-OT1	lncRNA	MUC20 overlapping transcript
				ENSG00000213918 :DNASE1	protein coding	deoxyribonuclease 1
				ENSG00000068885 :IFT80	protein coding	intraflagellar transport 80
				ENSG00000197530 :MIB2	protein coding	mindbomb E3 ubiquitin protein ligase 2
				ENSG00000163930 :BAP1	protein coding	BRCA1 associated protein 1
				ENSG00000163935 :SFMBT1	protein coding	Scm like with four mbt domains 1
				ENSG00000196756 :SNHG17	lncRNA	small nucleolar RNA host gene 17
				ENSG00000169660 :HEXD	protein coding	hexosaminidase D
				ENSG00000275066 :SYNRG	protein coding	synergin gamma
				ENSG00000245958 :AC093752.1	transcribed unprocessed pseudogene	septin 7 pseudogene 14
				ENSG00000171109 :MFN1	protein coding	mitofusin 1
				ENSG00000263001 :GTF2I	protein coding	general transcription factor IIi
				ENSG00000144231 :POLR2D	protein coding	RNA polymerase II subunit D
				ENSG00000124831 :LRRFIP1	protein coding	LRR binding FLII interacting protein 1
				ENSG00000072849 :DERL2	protein coding	derlin 2

## Sheet: Table S5
Table S5: Intron retention and exon skipping events found to be significantly different between disease groups and to lead to a substantially altered products.
Splicing events identified using rMATS.
Gene	maser_ID	ENST_ID	transcript_bioType	UniProt	UniProt length (aa)	Group		Gene	maser_ID	ENST_ID	transcript_bioType	UniProt	UniProt length (aa)	Group
CCDC125	CCDC125-202	ENST00000396496	protein_coding	Q86Z20	511	GERD		C2orf49	C2orf49-201	ENST00000258457	protein_coding	Q9BVC5	232	MET
	CCDC125-205	ENST00000511257	protein_coding	Q86Z20	511	GERD			C2orf49-202	ENST00000410049	protein_coding	C9J4K0	190	NORM
	CCDC125-206	ENST00000512045	retained_intron	-	-	NORM
								RUSC1	RUSC1-204	ENST00000368352	protein_coding	Q9BVN2	902	NORM
RAPGEF1	RAPGEF1-202	ENST00000372190	protein_coding	Q13905	1077	NORM			RUSC1-201	ENST00000292254	protein_coding	Q9BVN2	902	NORM
	RAPGEF1-203	ENST00000372195	protein_coding	Q13905	1077	NORM			RUSC1-202	ENST00000368347	protein_coding	Q9BVN2	902	NORM
	RAPGEF1-201	ENST00000372189	protein_coding	Q13905	1077	NORM			RUSC1-203	ENST00000368349	protein_coding	Q9BVN2	902	NORM
	RAPGEF1-206	ENST00000438647	protein_coding	Q5JUE9	158	GERD			RUSC1-206	ENST00000462780	retained_intron	-	-	MET
									RUSC1-210	ENST00000473331	retained_intron	-	-	NORM
									RUSC1-212	ENST00000485924	protein_coding	A0A087WYB2	225	NORM
									RUSC1-214	ENST00000490373	protein_coding	Q68CX2	211	NORM
									RUSC1-211	ENST00000479924	protein_coding	A0A087WX95	271	NORM
								GSTM4	GSTM4-204	ENST00000369836	protein_coding	Q03013	218	MET
									GSTM4-201	ENST00000326729	protein_coding	Q03013	218	MET
									GSTM4-208	ENST00000479578	processed_transcript	-	-	NORM
								CDC42BPB	CDC42BPB-201	ENST00000361246	protein_coding	Q9Y5S2	1711	NORM
									CDC42BPB-204	ENST00000559043	protein_coding	H0YLY0	666	MET
								ST7L	ST7L-203	ENST00000360743	protein_coding	Q8TDW4	575	MET
									ST7L-225	ENST00000497235	processed_transcript	-	-	NORM
									ST7L-208	ENST00000418497	protein_coding	H0Y7M0	287	MET
								ERI3	ERI3-209	ENST00000495828	processed_transcript	-	-	NORM
									ERI3-203	ENST00000452396	protein_coding	F6QUN3	176	MET
								PLD3	PLD3-207	ENST00000409735	protein_coding	Q8IV08	490	NORM
									PLD3-224	ENST00000602131	protein_coding	M0QX99	119	MET

## Sheet: Table S6
Table S6: Circular RNAs tested for differential prevalence within disease groups. Number of samples positive for each CircRNA per disease group.
All CircRNA identified as singletons, doubletons or in all samples were not tested. Sample ESO5 was excluded from the analysis. Test was a permutation based Chi Square test.
CircRNA	NORM (total n=23)	GERD (total n=12)	MET (total n=7)	P-value	FDR
chr11|46333875_46334470_CREB3L1	0	0	6	2.511e-08	0.000201257
chr16|19474601_19483565_TMC5	0	0	5	6.88198e-07	0.00275795
chr1|46521466_46546422_PIK3R3	0	0	5	6.88198e-07	0.00183864
chr4|72120936_72121116_SLC4A4	1	0	5	1.28667e-05	0.0257817
chr2|40655612_40657444_SLC8A1	22	12	2	1.28667e-05	0.0206253
chr7|97820039_97823884_LMTK2	22	12	2	1.28667e-05	0.0171878
chr13|78133938_78171724_SCEL	23	12	3	1.58454e-05	0.018143
chr3|110830876_110866331_PVRL3	0	0	4	1.58454e-05	0.0158751
chr4|72102292_72121116_SLC4A4	3	2	7	2.68468e-05	0.0239086
chr9|88648196_88655783_GOLM1	1	3	6	5.5478e-05	0.0444656
chr18|12999419_13030607_CEP192	14	12	0	8.39715e-05	0.0611847
chr11|107916996_107925682_CUL5	19	2	1	8.98657e-05	0.0600228
chr5|147499571_147499954_SPINK5	22	11	2	0.00011015	0.0679117
chr10|128768965_129046373_DOCK1	22	12	3	0.00025692	0.147087
chr12|121220457_121222396_SPPL3	21	9	1	0.000263845	0.140981
chr1|19244855_19246267_RP13-279N23.2	21	9	1	0.000263845	0.13217
chr1|180953812_180962561_STX6	23	12	4	0.000310625	0.131035
chr5|147486599_147488400_SPINK5	23	12	4	0.000310625	0.138314
chr8|86038923_86042293_LRRCC1	0	0	3	0.000310625	0.108246
chrX|76907603_76931793_ATRX	0	0	3	0.000310625	0.124483
chr8|68930080_68942893_PREX2	0	0	3	0.000310625	0.118555
chr11|35222628_35226187_CD44	23	12	4	0.000310625	0.113166
chr5|180335585_180338614_BTNL8	0	0	3	0.000310625	0.146451
chr10|95790439_95792009_PLCE1	2	1	5	0.00056773	0.189598
chr8|130788347_130789837_GSDMC	23	10	3	0.000750745	0.240689
chr5|145197456_145205763_PRELID2	0	2	4	0.000750745	0.231432
chr6_apd_hap1|1949831_1950696_DHX16	16	10	0	0.000791222	0.234876
chr6|148789680_148808851_SASH1	19	12	2	0.000963764	0.275877
chr14|31613316_31641328_HECTD1	2	7	0	0.000992326	0.274258
chr3|123649948_123667979_CCDC14	2	7	0	0.000992326	0.265116
chr12|46622935_46637097_SLC38A1	20	7	1	0.00130786	0.338145
chr4|48371865_48385801_SLAIN2	21	12	3	0.00143947	0.360543
chr20|34304661_34313077_RBM39	17	11	1	0.00154172	0.37445
chr11|62303416_62304039_AHNAK	22	11	3	0.00174474	0.411298
chr10|96005702_96006378_PLCE1	1	1	4	0.00174474	0.399546
chr6|106967005_106969328_AIM1	18	12	2	0.0018787	0.418272
chr2|10136006_10139157_GRHL1	17	8	0	0.00190666	0.413023
chr1|155385534_155429689_ASH1L	13	1	0	0.00198903	0.419528
chr3|145838898_145842016_PLOD2	19	9	1	0.00247832	0.509327
chr3|196831773_196846401_DLG1	21	7	2	0.00279408	0.559863
chr6|71185112_71212494_FAM135A	20	5	2	0.00286302	0.559686
chr1|94924162_94948795_ABCD3	20	5	2	0.00286302	0.54636
chr8|130772790_130789837_GSDMC	11	11	1	0.0029188	0.54405
chr13|100909848_100925600_PCCA	17	12	2	0.00292525	0.532861
chr1|174241551_174274265_RABGAP1L	4	9	2	0.00304957	0.543163
chr12|69983264_69987393_CCT2	15	9	0	0.00316983	0.552309
chr3|196857397_196876667_DLG1	15	9	0	0.00316983	0.540558
chr5|139574030_139574237_CYSTM1	0	1	3	0.00323556	0.529245
chr7|102106263_102106717_LRWD1	0	1	3	0.00323556	0.540271
chr11|85456679_85469157_SYTL2	0	1	3	0.00323556	0.518661
chr14|31596990_31638674_HECTD1	23	11	4	0.00323556	0.508491
chr20|16351230_16362392_KIF16B	23	11	4	0.00323556	0.498712
chr9|22046749_22056386_CDKN2B-AS1	0	1	3	0.00323556	0.489302
chr21|40630412_40646398_BRWD1	5	9	1	0.0033074	0.490903
chr9|125941285_125946577_STRBP	14	1	1	0.00360939	0.525987
chr1|62365254_62367131_INADL	13	11	1	0.00373914	0.535164
chr4|47562965_47565782_ATP10D	0	4	0	0.00398063	0.531746
chr8|72211281_72246409_EYA1	0	4	0	0.00398063	0.550082
chr16|74493579_74503971_GLG1	0	4	0	0.00398063	0.540758
chr12|31237516_31238060_DDX11	0	4	0	0.00398063	0.559732
chr1|155385534_155385714_ASH1L	0	4	0	0.00398063	0.523028
chr12|116675272_116675510_MED13L	0	4	0	0.00398063	0.514592
chr16|929569_1004666_LMF1	0	4	0	0.00398063	0.506424
chr9|33971648_33973235_UBAP2	22	12	4	0.00407743	0.473632
chr2|110321942_110350696_SEPT10	22	12	4	0.00407743	0.502778
chr2|204267298_204291992_ABI2	1	0	3	0.00407743	0.495161
chr5|112418556_112421007_MCC	1	0	3	0.00407743	0.48777
chr20|60714130_60716000_PSMA7	22	12	4	0.00407743	0.480597
chr13|76140830_76143643_UCHL3	1	0	3	0.00407743	0.46029
chr5|127466758_127477673_SLC12A2	1	0	3	0.00407743	0.466866
chr11|36248634_36248980_LDLRAD3	22	12	4	0.00407743	0.510634
chr17|45695715_45696530_NPEPPS	22	12	4	0.00407743	0.453897
chr3|71090478_71096246_FOXP1	3	0	4	0.00435136	0.477755
chr5|145176004_145205763_PRELID2	3	0	4	0.00435136	0.471299
chr11|14316016_14317401_RRAS2	1	6	1	0.00455748	0.487043
chr15|93467550_93536228_CHD2	2	6	0	0.00474481	0.50039
chr12|9020437_9021799_A2ML1	20	10	2	0.00509991	0.530854
chr4|169321976_169379159_DDX60L	3	2	5	0.00509991	0.524048
chr9|5968018_5988545_KIAA2026	23	12	5	0.00524752	0.237621
chr7|40027197_40041630_CDK13	23	12	5	0.00524752	0.525736
chr12|95602618_95605043_FGD6	23	12	5	0.00524752	0.519245
chr6|18236682_18258636_DEK	23	12	5	0.00524752	0.512913
chr3|157839891_157841780_RSRC1	23	12	5	0.00524752	0.506733
chr17|39661307_39661487_KRT13	23	12	5	0.00524752	0.500701
chr17|72859395_72860017_FDXR	0	0	2	0.00524752	0.49481
chr12|116534473_116549317_MED13L	0	0	2	0.00524752	0.489056
chr7|794225_814799_HEATR2	0	0	2	0.00524752	0.483435
chr1|78105133_78107340_ZZZ3	0	0	2	0.00524752	0.477942
chr6|7211942_7226671_RREB1	0	0	2	0.00524752	0.532391
chr11|8735544_8739439_ST5	0	0	2	0.00524752	0.467321
chr12|18491359_18524245_PIK3C2G	0	0	2	0.00524752	0.462185
chr1|26654904_26655224_AIM1L	0	0	2	0.00524752	0.457161
chr5|126140467_126147590_LMNB1	0	0	2	0.00524752	0.452246
chr12|113539693_113542103_RASAL1	0	0	2	0.00524752	0.447435
chr14|97026985_97029230_PAPOLA	0	0	2	0.00524752	0.442725
chr14|64490974_64494511_SYNE2	0	0	2	0.00524752	0.438113
chr2|233697566_233715119_GIGYF2	0	0	2	0.00524752	0.433596
chr17|73607739_73607946_MYO15B	0	0	2	0.00524752	0.429172
chr4|72120936_72263370_SLC4A4	0	0	2	0.00524752	0.424837
chr4|151223776_151271311_LRBA	0	0	2	0.00524752	0.420589
chr16|29917108_29917448_ASPHD1	0	0	2	0.00524752	0.416424
chr7|105909098_105909599_NAMPT	0	0	2	0.00524752	0.412342
chr6|35825037_35858790_SRPK1	0	0	2	0.00524752	0.408338
chrX|19764435_19854400_SH3KBP1	0	0	2	0.00524752	0.404412
chr16|71954641_71957283_IST1	0	0	2	0.00524752	0.400561
chr13|47297355_47303119_LRCH1	0	0	2	0.00524752	0.396782
chr7|104782454_104787105_SRPK2	0	0	2	0.00524752	0.393073
chr16|81050930_81053881_CENPN	0	0	2	0.00524752	0.389434
chr2|201805970_201822856_ORC2	0	0	2	0.00524752	0.385861
chr5|41907944_41909820_C5orf51	0	0	2	0.00524752	0.382353
chr11|22225349_22261230_ANO5	0	0	2	0.00524752	0.378909
chr3|132233514_132235231_DNAJC13	0	0	2	0.00524752	0.375526
chr14|68040604_68040931_PLEKHH1	0	0	2	0.00524752	0.372202
chr17|30207591_30216422_UTP6	0	0	2	0.00524752	0.368937
chr1|174938413_174948027_RABGAP1L	0	0	2	0.00524752	0.365729
chr13|50059765_50065046_SETDB2	0	0	2	0.00524752	0.362576
chr6|142487364_142491558_VTA1	0	0	2	0.00524752	0.359477
chr12|66603235_66611015_IRAK3	0	0	2	0.00524752	0.356431
chr1|145459651_145460263_POLR3GL	0	0	2	0.00524752	0.353436
chr6|128326228_128411137_PTPRK	0	0	2	0.00524752	0.35049
chr1|209801585_209803081_LAMB3	0	0	2	0.00524752	0.347594
chr11|15198656_15212360_INSC	0	0	2	0.00524752	0.344745
chr14|92278655_92280169_TC2N	0	0	2	0.00524752	0.341942
chr7|72861593_72864019_BAZ1B	0	0	2	0.00524752	0.339184
chr18|51797729_51810383_POLI	0	0	2	0.00524752	0.336471
chr3|121433707_121449820_GOLGB1	0	0	2	0.00524752	0.3338
chrX|24717541_24844718_POLA1	0	0	2	0.00524752	0.331172
chr2|47600601_47601187_EPCAM	0	0	2	0.00524752	0.328585
chr11|14793482_14840755_PDE3B	0	0	2	0.00524752	0.326038
chr4|149181129_149358014_NR3C2	0	0	2	0.00524752	0.32353
chr5|37238958_37239971_C5orf42	0	0	2	0.00524752	0.472571
chr3|185782205_185798964_ETV5	0	0	2	0.00524752	0.318628
chr8|87498712_87500868_RMDN1	0	0	2	0.00524752	0.316232
chr4|153784757_153809459_ARFIP1	0	0	2	0.00524752	0.313872
chr13|20600751_20611049_ZMYM2	0	0	2	0.00524752	0.311547
chr5|34686976_34757703_RAI14	0	0	2	0.00524752	0.309256
chr7|115889073_115890550_TES	0	0	2	0.00524752	0.306999
chr8|42202470_42207583_POLB	0	0	2	0.00524752	0.304774
chr9|20715320_20789607_FOCAD	0	0	2	0.00524752	0.302582
chr15|50773677_50776558_USP8	0	0	2	0.00524752	0.30042
chrX|130883333_130928494_RP11-453F18__B.1	0	0	2	0.00524752	0.29829
chr8|1857460_1882108_ARHGEF10	0	0	2	0.00524752	0.296189
chr19|50764892_50766545_MYH14	0	0	2	0.00524752	0.294118
chr6|138655106_138656325_KIAA1244	0	0	2	0.00524752	0.292075
chr14|23282108_23284660_SLC7A7	0	0	2	0.00524752	0.290061
chr11|93463900_93464315_TAF1D	0	0	2	0.00524752	0.288074
chr12|90013775_90029028_ATP2B1	0	0	2	0.00524752	0.286115
chr11|8457040_8486369_STK33	0	0	2	0.00524752	0.284181
chr2|159857591_160007067_TANC1	0	0	2	0.00524752	0.282274
chr1|33058531_33059355_RP1-27O5.3	0	0	2	0.00524752	0.280392
chr9|99277930_99327765_CDC14B	0	0	2	0.00524752	0.278535
chr7|72863871_72884813_BAZ1B	0	0	2	0.00524752	0.276703
chr7|158704240_158711560_WDR60	0	0	2	0.00524752	0.274894
chr1|235377083_235397807_ARID4B	0	0	2	0.00524752	0.273109
chr2|42867312_42909729_MTA3	0	0	2	0.00524752	0.271347
chr17|60629662_60631116_TLK2	0	0	2	0.00524752	0.269608
chr5|131822852_131823617_IRF1	0	0	2	0.00524752	0.267891
chr7|122255234_122269382_CADPS2	0	0	2	0.00524752	0.266195
chr12|110572752_110573242_IFT81	0	0	2	0.00524752	0.264521
chr8|42805530_42837839_HOOK3	0	0	2	0.00524752	0.262868
chr11|44146338_44151688_EXT2	0	0	2	0.00524752	0.261235
chr17|40690356_40693224_NAGLU	0	0	2	0.00524752	0.259623
chr4|62800557_62910267_LPHN3	0	0	2	0.00524752	0.25803
chr3|12458202_12458653_PPARG	0	0	2	0.00524752	0.256456
chr3|110830876_110845182_PVRL3	0	0	2	0.00524752	0.254902
chr7|105103067_105135700_PUS7	0	0	2	0.00524752	0.253367
chr3|58376308_58389637_PXK	0	0	2	0.00524752	0.251849
chr17|27778472_27818883_TAOK1	0	0	2	0.00524752	0.25035
chr1|36216850_36219537_CLSPN	0	0	2	0.00524752	0.248869
chr3|48669494_48669677_SLC26A6	0	0	2	0.00524752	0.247405
chr7|74431765_74434317_GATSL1	0	0	2	0.00524752	0.245958
chr7|128588382_128588599_IRF5	0	0	2	0.00524752	0.244528
chr4|6825911_6843931_KIAA0232	0	0	2	0.00524752	0.243115
chr4|1210015_1219147_CTBP1	0	0	2	0.00524752	0.241718
chr1|8555122_8674745_RERE	0	0	2	0.00524752	0.240336
chr19|38631823_38655546_SIPA1L3	0	0	2	0.00524752	0.238971
chr19|33502584_33517538_RHPN2	0	0	2	0.00524752	0.32106
chr14|99723807_99724176_BCL11B	11	12	3	0.00553134	0.249066
chr9|20413718_20414423_MLLT3	1	5	0	0.00560285	0.250876
chr4|6925099_6925838_TBC1D14	1	5	0	0.00560285	0.249482
chr5|41794104_41807540_OXCT1	13	9	0	0.00574323	0.25432
chr2|203620260_203624076_FAM117B	15	8	0	0.0061731	0.271854
chr1|36636571_36639079_MAP7D1	15	4	0	0.0061731	0.270368
chr16|21973780_21987564_UQCRC2	1	3	4	0.00645075	0.280993
chr20|34300940_34313077_RBM39	12	9	0	0.00659305	0.285639
chr2|112832488_112847295_TMEM87B	6	8	0	0.00659305	0.284104
chr1|236969443_236979843_MTR	1	6	2	0.00668489	0.286521
chr20|62407030_62422143_ZBTB46	21	11	3	0.00705049	0.300583
chr17|80521229_80526077_FOXK2	21	11	3	0.00705049	0.298993
chr10|5815804_5842668_GDI2	21	11	3	0.00705049	0.297419
chr9|88920106_88924932_ZCCHC6	16	2	5	0.00726574	0.304895
chr19|41239064_41243674_ITPKC	4	7	0	0.00737778	0.307984
chr3|169863210_169867032_PHC3	23	10	4	0.00758881	0.315152
chr8|27151596_27151827_TRIM35	23	10	4	0.00758881	0.310328
chr6|76412360_76412788_SENP6	0	2	3	0.00758881	0.313527
chr10|123274636_123279683_FGFR2	0	2	3	0.00758881	0.311919
chr16|68155889_68160513_NFATC3	18	11	2	0.00812434	0.330541
chr15|41988272_41991357_MGA	20	9	2	0.00875685	0.354475
chr11|120345268_120348235_ARHGEF12	20	9	2	0.00875685	0.352694
chr1|243480056_243589860_SDCCAG8	9	0	0	0.00881566	0.353288
chr9|37424841_37426651_GRHPR	19	12	3	0.00885881	0.353251
chr5|134388143_134509862_C5orf66	15	7	0	0.00914168	0.362726
chr2|20478343_20527139_PUM2	11	1	0	0.00915645	0.361522
chr8|71126137_71128999_NCOA2	9	11	3	0.00972436	0.382063
chr12|93192667_93192862_EEA1	7	8	0	0.0101756	0.397841
chrX|53672262_53681075_HUWE1	15	10	1	0.0101817	0.396146
chr19|49079197_49090694_SULT2B1	17	9	1	0.0103026	0.398913
chr7|91924202_91936970_ANKIB1	3	4	5	0.0103026	0.396996
chr1|145594038_145595220_POLR3C	3	7	1	0.0112029	0.429622
chr5|149215825_149225477_PPARGC1B	4	2	5	0.0117089	0.44689
chr16|148142_150507_NPRL3	17	5	1	0.0118842	0.451431
chr10|86198267_86237420_CCSER2	1	5	3	0.012193	0.460975
chr12|1003727_1006847_WNK1	1	5	3	0.012193	0.458811
chr3|57276883_57301820_APPL1	14	10	1	0.0123593	0.462894
chr8|116599227_116635985_TRPS1	14	4	0	0.0126415	0.471262
chr9|138741982_138774924_CAMSAP1	13	8	0	0.0127488	0.473063
chr9|75774339_75775162_ANXA1	3	6	0	0.0129861	0.477449
chr2|170460151_170471234_PPIG	3	6	0	0.0129861	0.475269
chr2|24468997_24477300_ITSN2	3	6	0	0.0129861	0.473108
chr1|155340294_155365344_ASH1L	3	6	0	0.0129861	0.479649
chr10|99915849_99923154_R3HCC1L	3	6	0	0.0129861	0.470968
chr17|42161922_42165064_HDAC5	12	2	0	0.0130763	0.469983
chr12|922807_939326_WNK1	12	2	0	0.0130763	0.4721
chr3|185638891_185639914_TRA2B	2	5	4	0.0135848	0.486082
chr9|114148656_114154104_KIAA0368	18	12	3	0.013725	0.488914
chr1|155644800_155649303_YY1AP1	18	12	3	0.013725	0.486751
chr22|31851837_31859119_EIF4ENIF1	8	8	0	0.0137835	0.486674
chr11|118422500_118430579_IFT46	5	7	0	0.0140208	0.492882
chr7|139056132_139060902_C7orf55-LUC7L2	0	4	1	0.0149956	0.524845
chr5|123979203_124036962_ZNF608	0	4	1	0.0149956	0.522563
chr7|151181822_151195266_RHEB	0	4	1	0.0149956	0.520301
chr7|65439281_65441189_GUSB	0	4	1	0.0149956	0.518058
chr20|50290691_50292747_ATP9A	15	3	1	0.0150175	0.51659
chr12|113541750_113542103_RASAL1	10	0	1	0.0155517	0.532679
chr13|26974589_26975761_CDK8	19	6	2	0.0156166	0.532626
chr16|30740286_30740893_SRCAP	19	6	2	0.0156166	0.530369
chr11|35222628_35229753_CD44	12	8	0	0.0157613	0.533025
chr7|91630161_91632549_AKAP9	2	6	1	0.0162035	0.545676
chr5|167915606_167921655_RARS	21	12	4	0.0162277	0.541938
chr9|99271954_99327765_CDC14B	2	0	3	0.0162277	0.53746
chr2|63206322_63223901_EHBP1	21	12	4	0.0162277	0.53969
chr6|64404470_64410356_PHF3	2	0	3	0.0162277	0.544206
chr18|60015400_60017170_TNFRSF11A	2	2	4	0.0163193	0.538267
chr10|126370175_126395456_RP11-12J10.3	9	8	0	0.0166245	0.546086
chr4|39739039_39779430_UBE2K	12	1	1	0.016641	0.544399
chr1|1735857_1749314_GNB1	8	0	0	0.0168764	0.549854
chr10|6001716_6002530_IL15RA	8	0	0	0.0168764	0.547628
chr10|12070743_12077440_UPF2	8	0	0	0.0168764	0.543229
chr13|43491676_43544806_EPSTI1	8	0	0	0.0168764	0.545419
chrX|47705503_47755339_ZNF81	14	5	0	0.0173102	0.554964
chr6|4031792_4032989_PRPF4B	0	3	0	0.0176246	0.547523
chr16|4952406_4954041_PPL	0	3	0	0.0176246	0.560559
chr1|167741511_167745403_MPZL1	0	3	0	0.0176246	0.558343
chr2|55785910_55800913_SMEK2	0	3	0	0.0176246	0.556145
chr9|86523366_86530593_KIF27	0	3	0	0.0176246	0.553964
chr14|64465631_64473940_SYNE2	0	3	0	0.0176246	0.5518
chr4|104053849_104084710_CENPE	0	3	0	0.0176246	0.549653
chr1|176118141_176133027_RFWD2	0	3	0	0.0176246	0.562792
chr21|38480691_38520947_TTC3	0	3	0	0.0176246	0.545409
chr2|48059487_48066908_FBXO11	0	3	0	0.0176246	0.543311
chr14|23395341_23396023_PRMT5	0	3	0	0.0176246	0.444217
chr11|67049423_67049724_ADRBK1	0	3	0	0.0176246	0.539164
chr9|114195512_114206774_KIAA0368	0	3	0	0.0176246	0.537114
chr22|40642018_40697337_TNRC6B	0	3	0	0.0176246	0.535079
chr3|195027239_195041542_ACAP2	0	3	0	0.0176246	0.53306
chr22|41521867_41531910_EP300	0	3	0	0.0176246	0.531056
chr4|40892380_40895428_APBB2	0	3	0	0.0176246	0.529067
chr20|19970649_19972943_RIN2	0	3	0	0.0176246	0.527093
chr3|121440938_121441108_GOLGB1	0	3	0	0.0176246	0.525133
chr11|47647225_47648679_MTCH2	0	3	0	0.0176246	0.523189
chr9|40491621_40504056_RP11-292B8.1	0	3	0	0.0176246	0.521258
chr5|40764615_40777688_PRKAA1	0	3	0	0.0176246	0.519342
chr9|135978309_135978616_RALGDS	0	3	0	0.0176246	0.517439
chr1|197552281_197684204_DENND1B	0	3	0	0.0176246	0.515551
chr5|111594925_111602027_EPB41L4A	0	3	0	0.0176246	0.513676
chr19|45528586_45528995_RELB	0	3	0	0.0176246	0.511815
chr16|24762046_24769681_TNRC6A	0	3	0	0.0176246	0.509967
chr17|66518896_66521099_PRKAR1A	0	3	0	0.0176246	0.445618
chr1|23376879_23385660_KDM1A	0	3	0	0.0176246	0.506311
chr9|135978312_135978616_RALGDS	0	3	0	0.0176246	0.504503
chr2|162036124_162081257_TANK	0	3	0	0.0176246	0.502708
chr16|70348804_70350007_DDX19B	0	3	0	0.0176246	0.500925
chr19|9767222_9771550_ZNF562	0	3	0	0.0176246	0.499155
chr12|39750633_39757015_KIF21A	0	3	0	0.0176246	0.497398
chr7|156961741_157041274_UBE3C	0	3	0	0.0176246	0.495652
chr17|73738421_73738842_ITGB4	0	3	0	0.0176246	0.493919
chr12|19427449_19427917_PLEKHA5	0	3	0	0.0176246	0.492198
chr13|101077886_101101559_PCCA	0	3	0	0.0176246	0.490489
chr12|107914263_107937916_BTBD11	0	3	0	0.0176246	0.488792
chr7|66406834_66410248_TMEM248	0	3	0	0.0176246	0.487107
chr2|201881713_201887655_FAM126B	0	3	0	0.0176246	0.485433
chr5|32255798_32276848_MTMR12	0	3	0	0.0176246	0.48377
chr22|29095825_29130715_CHEK2	0	3	0	0.0176246	0.482119
chr17|40489452_40490830_STAT3	0	3	0	0.0176246	0.480479
chr1|180793888_180794480_XPR1	0	3	0	0.0176246	0.47885
chr13|46077378_46085989_COG3	0	3	0	0.0176246	0.477233
chr10|34558584_34558827_PARD3	0	3	0	0.0176246	0.475626
chr1|21276495_21329301_EIF4G3	0	3	0	0.0176246	0.47403
chr8|141710989_141900868_PTK2	0	3	0	0.0176246	0.472444
chr19|36217136_36220197_KMT2B	0	3	0	0.0176246	0.47087
chr2|234418694_234432135_USP40	0	3	0	0.0176246	0.469305
chr3|15452751_15457449_METTL6	0	3	0	0.0176246	0.467751
chr14|39649880_39650129_PNN	0	3	0	0.0176246	0.466208
chr15|52876941_52885933_FAM214A	0	3	0	0.0176246	0.464674
chr17|34869271_34871833_MYO19	0	3	0	0.0176246	0.46315
chr17|29527439_29554624_NF1	0	3	0	0.0176246	0.461637
chr12|122817533_122826244_CLIP1	0	3	0	0.0176246	0.460133
chr8|68015271_68031056_CSPP1	0	3	0	0.0176246	0.458639
chr7|98562251_98569568_TRRAP	0	3	0	0.0176246	0.457155
chr12|120499513_120510533_CCDC64	0	3	0	0.0176246	0.45568
chr2|101584742_101587536_NPAS2	0	3	0	0.0176246	0.454215
chr2|24021007_24056948_ATAD2B	0	3	0	0.0176246	0.452759
chr5|123974825_124036962_ZNF608	0	3	0	0.0176246	0.451313
chr17|2604148_2604433_CLUH	0	3	0	0.0176246	0.449875
chr12|110344376_110346742_TCHP	0	3	0	0.0176246	0.448447
chr6|10527706_10530069_GCNT2	0	3	0	0.0176246	0.447028
chr4|42024854_42041070_SLC30A9	0	3	0	0.0176246	0.508133
chr3|196094898_196129890_UBXN7	0	3	0	0.0176246	0.541229
chr17|39659951_39661403_KRT13	11	8	0	0.0176941	0.444571
chr1|243579003_243589860_SDCCAG8	10	8	0	0.0180303	0.451603
chr17|74308950_74309972_PRPSAP1	10	8	0	0.0180303	0.450196
chr5|56160560_56161804_MAP3K1	20	11	3	0.0181394	0.451513
chr15|52186011_52194233_TMOD3	14	6	0	0.0182254	0.452249
chr9|96238537_96261168_FAM120A	1	5	1	0.0188582	0.466508
chr5|172359438_172362313_ERGIC1	1	5	1	0.0188582	0.465072
chr9|17226200_17236586_CNTLN	1	5	1	0.0188582	0.463646
chr22|42204878_42209826_CCDC134	17	7	1	0.0189726	0.465033
chr16|1866893_1873038_HAGH	2	5	0	0.0197207	0.478974
chr13|46090277_46104915_COG3	2	5	0	0.0197207	0.48043
chr12|27149674_27152609_TM7SF3	2	5	0	0.0197207	0.476088
chr2|29354123_29358532_CLIP4	2	5	0	0.0197207	0.477527
chr12|19615443_19653155_AEBP2	2	5	0	0.0197207	0.481894
chr19|8520288_8528570_HNRNPM	22	11	4	0.0203134	0.488925
chr7|155493466_155511137_RBM33	1	1	3	0.0203134	0.487461
chr8|103372298_103373854_UBR5	22	11	4	0.0203134	0.486006
chr2|114489160_114493435_SLC35F5	1	1	3	0.0203134	0.484559
chrX|99955892_99959882_SYTL4	1	1	3	0.0203134	0.483121
chr14|66028054_66028484_FUT8	4	3	5	0.0204076	0.483926
chr2|234296902_234299129_DGKD	5	7	5	0.0210335	0.497297
chr4|87685745_87689129_PTPN13	18	10	2	0.0217159	0.511921
chr14|31596990_31602881_HECTD1	18	10	2	0.0217159	0.510419
chr1|58971731_59004982_OMA1	21	9	3	0.0222737	0.518965
chr11|118451960_118455359_ARCN1	2	3	4	0.0222737	0.520478
chr4|148778703_148803083_ARHGAP10	21	9	3	0.0222737	0.51746
chr22|47370185_47433094_TBC1D22A	2	3	4	0.0222737	0.522
chrX|41519691_41530783_CASK	2	3	4	0.0222737	0.515965
chr5|147481343_147488400_SPINK5	19	7	2	0.0226311	0.522732
chr4|54249939_54256040_FIP1L1	17	4	2	0.0227361	0.523648
chr15|44624185_44630515_CASC4	8	10	4	0.0231855	0.532469
chr1|85331067_85331821_LPAR3	13	4	0	0.0238503	0.546172
chr15|70975096_70991999_UACA	1	4	0	0.0240841	0.54223
chr15|38794512_38798121_RASGRP1	1	4	0	0.0240841	0.548392
chr5|147492430_147494052_SPINK5	1	4	0	0.0240841	0.546838
chr2|64139478_64148469_VPS54	1	4	0	0.0240841	0.545293
chr15|75782548_75819602_PTPN9	1	4	0	0.0240841	0.543757
chr14|23771094_23771368_PPP1R3E	1	4	0	0.0240841	0.549954
chr12|117365827_117387511_FBXW8	1	4	0	0.0240841	0.540711
chr4|1656704_1670632_FAM53A	1	4	0	0.0240841	0.539201
chr13|45725821_45781640_GTF2F2	1	4	0	0.0240841	0.537699
chr7|5410005_5410995_TNRC18	1	4	0	0.0240841	0.536205
chr7|22232984_22270538_RAPGEF5	1	4	0	0.0240841	0.53472
chr14|50292584_50298079_NEMF	19	8	2	0.0250094	0.553731
chr5|153413350_153414527_FAM114A2	19	8	2	0.0250094	0.552206
chr11|77336007_77336863_CLNS1A	11	2	0	0.0253755	0.558749
chr12|27521194_27543172_ARNTL2	11	2	0	0.0253755	0.557218
chr13|41515056_41518061_ELF1	16	5	1	0.0253757	0.555701
chr3|101389973_101391057_ZBTB11	16	5	1	0.0253757	0.554186
chrX|100296305_100297301_TRMT2B	6	8	1	0.0255286	0.556011
chr7|6840578_6841154_CCZ1B	6	8	1	0.0255286	0.554504
chr14|104219336_104220581_PPP1R13B	4	7	1	0.0257708	0.558251
chr21|44424435_44448984_PKNOX1	4	6	0	0.0266853	0.567329
chr3|45151964_45153937_CDCP1	4	6	0	0.0266853	0.574954
chr22|47274548_47290742_TBC1D22A	4	6	0	0.0266853	0.573413
chr4|129857809_129891623_SCLT1	19	6	7	0.0266853	0.571879
chr3|93714717_93722752_ARL13B	4	6	0	0.0266853	0.570354
chr6|148711269_148761543_SASH1	4	6	0	0.0266853	0.568838
chr1|12638745_12640694_DHRS3	4	6	0	0.0266853	0.576504
chr7|23015828_23030758_FAM126A	12	3	0	0.0272842	0.57548
chr18|28586872_28598766_DSC3	12	3	0	0.0272842	0.578525
chr2|197135916_197172809_HECW2	12	3	0	0.0272842	0.576999
chr2|37543379_37544322_PRKD3	13	6	0	0.0290929	0.612021
chr1|50956259_51001129_FAF1	13	6	0	0.0290929	0.610418
chr19|33604672_33605325_GPATCH1	12	7	0	0.0293065	0.608527
chr11|77330650_77336863_CLNS1A	12	7	0	0.0293065	0.613293
chr9|138741982_138758382_CAMSAP1	12	7	0	0.0293065	0.611696
chr6|13639794_13644961_RANBP9	12	7	0	0.0293065	0.610107
chr9|75773437_75773719_ANXA1	13	5	0	0.0300382	0.620507
chr9|134330462_134334743_PRRC2B	13	5	0	0.0300382	0.62211
chr9|128099296_128099870_GAPVD1	14	2	2	0.0303253	0.624826
chr15|101775286_101775782_CHSY1	7	7	0	0.0307773	0.632513
chr4|129857809_129880932_SCLT1	15	4	1	0.0308732	0.632862
chr3|37162982_37190529_LRRFIP2	15	4	1	0.0308732	0.631247
chr21|30698379_30702014_BACH1	15	4	1	0.0308732	0.629641
chr7|22306582_22357656_RAPGEF5	14	9	1	0.0310714	0.632074
chr9|127670655_127674305_GOLGA1	14	9	1	0.0310714	0.630474
chr9|35228011_35243361_UNC13B	7	0	0	0.0311306	0.622223
chr3|45151964_45160113_CDCP1	7	0	0	0.0311306	0.628492
chr6|84894904_84896341_KIAA1009	7	0	0	0.0311306	0.626913
chr10|518378_532470_DIP2C	7	0	0	0.0311306	0.625342
chr17|80521229_80529746_FOXK2	7	0	0	0.0311306	0.623779
chr5|37243114_37247847_C5orf42	7	0	0	0.0311306	0.61456
chr7|151927007_151935911_KMT2C	7	0	0	0.0311306	0.620675
chr16|47531309_47581459_PHKB	7	0	0	0.0311306	0.619135
chr19|58805463_58806947_AC010642.1	7	0	0	0.0311306	0.617603
chr13|99573207_99582511_DOCK9	7	0	0	0.0311306	0.616078
chr4|108603170_108615162_PAPSS1	7	0	0	0.0311306	0.630079
chr5|32415073_32417897_ZFR	0	3	2	0.0313619	0.617606
chr8|28866588_28876430_HMBOX1	0	3	2	0.0313619	0.616092
chr14|62244789_62249115_SNAPC1	0	3	2	0.0313619	0.614585
chr21|38792600_38845182_DYRK1A	10	9	1	0.032015	0.625854
chr16|4950830_4951090_PPL	10	9	1	0.032015	0.624331
chr9|33960823_33963789_UBAP2	5	8	3	0.032872	0.639488
chr11|74500670_74528759_RNF169	16	6	1	0.0338158	0.654671
chr13|77779390_77818086_MYCBP2	16	6	1	0.0338158	0.656256
chr19|41242890_41243674_ITPKC	17	10	2	0.0339337	0.653795
chr16|80718434_80719026_CDYL2	17	10	2	0.0339337	0.65537
chr3|160131260_160137331_SMC4	9	1	0	0.034253	0.656789
chr12|19436213_19436679_PLEKHA5	9	1	0	0.034253	0.658364
chr8|56854413_56866543_LYN	4	1	4	0.0342538	0.653677
chr7|27668989_27689252_HIBADH	4	1	4	0.0342538	0.64751
chr7|102962378_102963241_DNAJC2	19	11	3	0.0342538	0.650579
chr3|142383043_142396955_PLS1	4	1	4	0.0342538	0.649041
chr14|102506572_102507010_DYNC1H1	19	11	3	0.0342538	0.655237
chr2|9490936_9508648_ASAP2	4	1	4	0.0342538	0.652125
chr7|16298014_16317851_ISPD	3	0	3	0.0351607	0.66309
chr7|23224688_23224917_NUPL2	3	0	3	0.0351607	0.661533
chr19|11446122_11446459_RAB3D	13	9	1	0.0361162	0.677919
chr3|52946553_52950230_SFMBT1	0	1	2	0.0361343	0.671964
chr14|35522483_35548230_FAM177A1	0	1	2	0.0361343	0.675096
chrX|16846216_16847893_TXLNG	0	1	2	0.0361343	0.673526
chr16|9023225_9024254_USP7	0	1	2	0.0361343	0.676674
chr22|38889714_38895504_DDX17	0	1	2	0.0361343	0.670408
chr15|85223943_85234875_SEC11A	23	11	5	0.0361343	0.66886
chr19|40880527_40882489_PLD3	0	1	2	0.0361343	0.667319
chr1|61743191_61824946_NFIA	0	1	2	0.0361343	0.665785
chr9|114140859_114147722_KIAA0368	0	1	2	0.0361343	0.664258
chr8|62438535_62468581_ASPH	0	1	2	0.0361343	0.611005
chr2|120639361_120640199_PTPN4	0	1	2	0.0361343	0.661225
chr7|75103969_75104454_POM121C	0	1	2	0.0361343	0.659718
chr14|90429451_90442159_TDP1	0	1	2	0.0361343	0.658219
chr18|45391429_45423180_SMAD2	23	11	5	0.0361343	0.656727
chr16|30212045_30212614_SLX1A-SULT1A3	0	1	2	0.0361343	0.655241
chr6|4042720_4044257_PRPF4B	0	1	2	0.0361343	0.653762
chr9|74309424_74313120_TMEM2	0	1	2	0.0361343	0.652289
chr2|32312560_32314674_SPAST	0	1	2	0.0361343	0.650823
chr14|97299803_97327072_VRK1	23	11	5	0.0361343	0.649364
chrX|128692816_128692978_OCRL	0	1	2	0.0361343	0.647911
chr18|44470542_44471017_PIAS2	0	1	2	0.0361343	0.646465
chr12|32760890_32778713_FGD4	0	1	2	0.0361343	0.645025
chr19|5604593_5604947_SAFB2	23	11	5	0.0361343	0.643592
chr17|78854214_78867665_RPTOR	0	1	2	0.0361343	0.642165
chr19|45296730_45297538_CBLC	0	1	2	0.0361343	0.640744
chr13|73467921_73505405_PIBF1	0	1	2	0.0361343	0.63933
chr4|38037208_38055959_TBC1D1	0	1	2	0.0361343	0.637922
chr10|70545892_70546449_CCAR1	0	1	2	0.0361343	0.616205
chr20|56846418_56847931_PPP4R1L	0	1	2	0.0361343	0.635124
chr2|47635539_47657080_MSH2	0	1	2	0.0361343	0.633734
chr20|17936008_17937681_SNX5	0	1	2	0.0361343	0.63235
chr17|57842331_57851246_VMP1	0	1	2	0.0361343	0.630973
chr14|75567694_75570700_NEK9	0	1	2	0.0361343	0.629601
chr11|47857202_47859175_NUP160	0	1	2	0.0361343	0.628235
chr1|205238077_205239012_TMCC2	0	1	2	0.0361343	0.626875
chr2|106761645_106782539_UXS1	23	11	5	0.0361343	0.625521
chr17|35978336_35981565_DDX52	0	1	2	0.0361343	0.624173
chr19|21587930_21588658_ZNF493	0	1	2	0.0361343	0.622831
chr1|207200838_207201024_C1orf116	23	11	5	0.0361343	0.621494
chr16|75428987_75448593_CFDP1	0	1	2	0.0361343	0.620164
chr6|131184777_131191266_EPB41L2	0	1	2	0.0361343	0.618838
chr1|93089732_93101893_EVI5	0	1	2	0.0361343	0.617519
chr16|69687138_69693802_NFAT5	0	1	2	0.0361343	0.63652
chr18|9195548_9221997_ANKRD12	23	11	5	0.0361343	0.614897
chr12|118671478_118704564_TAOK3	0	1	2	0.0361343	0.613594
chr20|35812582_35812776_RPN2	0	1	2	0.0361343	0.612297
chr9|140637822_140657272_EHMT1	0	1	2	0.0361343	0.662738
chr10|128768965_128798571_DOCK1	18	6	2	0.0363641	0.613597
chr12|69644908_69656342_CPSF6	16	3	3	0.0371741	0.625945
chrX|53652117_53654466_HUWE1	1	2	3	0.0373043	0.62551
chr7|101870646_101870949_CUX1	22	10	4	0.0373043	0.624204
chr3|47908735_47919013_MAP4	1	2	3	0.0373043	0.622904
chr1|21306826_21307720_EIF4G3	1	2	3	0.0373043	0.626821
chr20|34317233_34320057_RBM39	22	10	4	0.0373043	0.621609
chr14|75576387_75577074_NEK9	1	3	3	0.0374371	0.622528
chr2|47202111_47206046_TTC7A	1	3	3	0.0374371	0.621239
chrY|15021270_15024974_DDX3Y	1	3	3	0.0374371	0.619955
chr4|166141085_166184511_KLHL2	12	9	1	0.0381114	0.62982
chr5|139819703_139828890_ANKHD1	12	9	1	0.0381114	0.628524
chrX|67412760_67421552_OPHN1	11	11	4	0.0386266	0.635713
chr7|100417178_100417918_EPHB4	3	2	4	0.0402534	0.661129
chr19|18648410_18649246_FKBP8	20	10	3	0.0402534	0.659777
chr9|131588449_131588662_C9orf114	9	7	0	0.0407158	0.665994
chr18|51686134_51731527_MBD2	3	6	1	0.0416467	0.679834
chr1|51121113_51210447_FAF1	12	4	0	0.041665	0.67875
chr17|169210_171206_RPH3AL	12	4	0	0.041665	0.677373
chr14|89041036_89044484_ZC3H14	12	6	0	0.0425273	0.689993
chr9|125932180_125946577_STRBP	15	8	1	0.0427075	0.691516
chr11|102076623_102080295_YAP1	5	6	0	0.0441862	0.714017
chr10|69714351_69773943_HERC4	5	6	0	0.0441862	0.712581
chr1|151611363_151611595_SNX27	5	6	0	0.0441862	0.709725
chr3|136162128_136221621_STAG1	5	6	0	0.0441862	0.71115
chr5|140961878_140963182_DIAPH1	4	7	2	0.0448864	0.719528
chr19|5016267_5041262_KDM4B	3	5	0	0.0458124	0.732907
chr12|93192667_93205210_EEA1	3	5	0	0.0458124	0.731447
chr12|111923074_111924628_ATXN2	3	5	0	0.0458124	0.729993
chr9|127566372_127566621_OLFML2A	3	5	0	0.0458124	0.728545
chr13|77763085_77818086_MYCBP2	3	5	0	0.0458124	0.727102
chr7|91924202_91981956_ANKIB1	8	0	3	0.046368	0.734465
chr2|215645283_215661841_BARD1	10	2	0	0.046475	0.734708
chr12|112116954_112121111_BRAP	10	2	0	0.046475	0.733262
chr4|3088665_3109150_HTT	10	2	0	0.046475	0.731822
chr3|159726898_159743321_IL12A-AS1	10	2	0	0.046475	0.730387
chr1|155365249_155429689_ASH1L	8	9	2	0.0475859	0.746381
chr18|55273088_55283207_NARS	0	2	2	0.0478601	0.749216
chr14|71880664_71979562_SIPA1L1	0	2	2	0.0478601	0.747755
chr2|210968827_211019335_KANSL1L	0	2	2	0.0478601	0.746301
chr8|37971709_37976881_ASH2L	23	10	5	0.0478601	0.737689
chr4|107246141_107258194_AIMP1	0	2	2	0.0478601	0.743408
chr12|32751430_32778713_FGD4	0	2	2	0.0478601	0.74197
chr7|116339124_116340338_MET	0	2	2	0.0478601	0.740538
chr2|65228581_65237897_SLC1A4	0	2	2	0.0478601	0.736273
chr9|115013208_115024879_PTBP3	0	2	2	0.0478601	0.744851
chr14|31596990_31641328_HECTD1	23	10	5	0.0478601	0.739111
chr9|16727794_16738483_BNC2	12	5	0	0.0479942	0.736922
chr16|9009110_9011013_USP7	12	5	0	0.0479942	0.735513
chr22|41734316_41735195_ZC3H7B	11	3	0	0.0485842	0.743135
chr9|5968018_5969436_KIAA2026	11	3	0	0.0485842	0.741719
chr12|120612964_120614020_GCN1L1	1	0	2	0.048798	0.667433
chr15|41730518_41762590_RTF1	1	0	2	0.048798	0.742155
chr6|149833290_149847912_PPIL4	1	0	2	0.048798	0.740749
chr11|126104889_126110939_FAM118B	1	0	2	0.048798	0.739349
chr3|49081822_49095323_QRICH1	1	0	2	0.048798	0.737954
chr1|35846859_35847359_ZMYM4	1	0	2	0.048798	0.736564
chr15|77576224_77578846_PEAK1	1	0	2	0.048798	0.73518
chr4|1918597_1920350_WHSC1	1	0	2	0.048798	0.7338
chr3|69077050_69077446_TMF1	1	0	2	0.048798	0.732426
chr13|21557362_21557945_LATS2	1	0	2	0.048798	0.731057
chr4|129042980_129083472_LARP1B	1	0	2	0.048798	0.729693
chr1|151611363_151655921_SNX27	1	0	2	0.048798	0.728334
chr15|100211527_100215663_MEF2A	1	0	2	0.048798	0.726981
chr2|86348601_86353003_PTCD3	1	0	2	0.048798	0.725632
chr8|62489330_62546286_ASPH	1	0	2	0.048798	0.724288
chr7|138921750_138960893_UBN2	1	0	2	0.048798	0.722949
chr4|170076630_170077830_SH3RF1	1	0	2	0.048798	0.721616
chr5|87577858_87588460_TMEM161B-AS1	1	0	2	0.048798	0.720287
chr15|94821382_94841959_MCTP2	1	0	2	0.048798	0.718963
chr5|179012796_179018742_RUFY1	1	0	2	0.048798	0.717643
chr12|966326_971436_WNK1	1	0	2	0.048798	0.716329
chr1|62455839_62503721_INADL	1	0	2	0.048798	0.715019
chr5|1057585_1065593_SLC12A7	1	0	2	0.048798	0.713715
chr17|62557617_62568074_SMURF2	1	0	2	0.048798	0.712415
chr4|91229394_91234198_CCSER1	1	0	2	0.048798	0.711119
chr3|78987750_78988077_ROBO1	1	0	2	0.048798	0.709829
chr14|45564423_45566208_PRPF39	1	0	2	0.048798	0.708543
chr17|79634758_79639185_CCDC137	1	0	2	0.048798	0.707261
chr4|47857075_47913011_NFXL1	1	0	2	0.048798	0.665163
chr10|11978543_11985167_UPF2	1	0	2	0.048798	0.704713
chr14|73822333_73833689_NUMB	1	0	2	0.048798	0.703445
chr4|129873923_129891623_SCLT1	1	0	2	0.048798	0.702182
chr5|137342678_137346838_FAM13B	1	0	2	0.048798	0.700924
chr17|27237243_27241055_PHF12	1	0	2	0.048798	0.69967
chr22|31976257_32007826_SFI1	1	0	2	0.048798	0.698421
chr7|111127293_111201979_IMMP2L	1	0	2	0.048798	0.697176
chr3|12447380_12458653_PPARG	1	0	2	0.048798	0.695935
chr4|148575002_148575717_PRMT10	1	0	2	0.048798	0.694699
chr1|84644859_84680000_PRKACB	1	0	2	0.048798	0.693467
chr13|78293666_78327493_SLAIN1	1	0	2	0.048798	0.69224
chr4|6969030_7006651_TBC1D14	1	0	2	0.048798	0.691017
chr14|78036726_78043258_SPTLC2	1	0	2	0.048798	0.689798
chr16|68835572_68849662_CDH1	1	0	2	0.048798	0.688584
chr7|139415730_139416814_HIPK2	22	12	5	0.048798	0.687374
chr9|92220581_92220795_GADD45G	1	0	2	0.048798	0.686168
chr5|124036706_124036962_ZNF608	1	0	2	0.048798	0.684966
chr2|109405307_109411177_CCDC138	1	0	2	0.048798	0.683769
chr19|3205936_3206423_NCLN	1	0	2	0.048798	0.682575
chr8|37727937_37735069_RAB11FIP1	22	12	5	0.048798	0.681386
chr7|139056132_139094400_C7orf55-LUC7L2	1	0	2	0.048798	0.680201
chr16|11969617_11991892_GSPT1	1	0	2	0.048798	0.67902
chr4|56277780_56284152_TMEM165	22	12	5	0.048798	0.677843
chr12|46205200_46254732_ARID2	1	0	2	0.048798	0.676671
chr10|70719561_70723225_DDX21	1	0	2	0.048798	0.675502
chr15|57925810_57931743_GCOM1	1	0	2	0.048798	0.674337
chr7|77236551_77265166_PTPN12	1	0	2	0.048798	0.673177
chr6|1726649_1742820_GMDS	1	0	2	0.048798	0.67202
chr19|5713144_5714282_LONP1	1	0	2	0.048798	0.670867
chr22|25771779_25771975_LRP5L	1	0	2	0.048798	0.669718
chr7|106921744_106938791_COG5	1	0	2	0.048798	0.668574
chr16|16200594_16216031_ABCC1	1	0	2	0.048798	0.743566
chr13|115056963_115057267_UPF3A	1	0	2	0.048798	0.666296
chr15|74911689_74912320_CLK3	1	0	2	0.048798	0.705985
chr8|141874410_141900868_PTK2	15	5	1	0.0489186	0.665675
chr7|104714065_104717880_KMT2E	15	5	1	0.0489186	0.664546
chr16|4953886_4960950_PPL	5	7	1	0.0489755	0.664195
chr1|16528276_16529069_ARHGEF19	18	7	2	0.0490312	0.663826
chr11|68318588_68331900_PPP6R3	18	7	2	0.0490312	0.662707
chr4|174169130_174169591_GALNT7	5	5	5	0.0490312	0.661591
chr17|80858526_80869665_TBCD	5	5	5	0.0490312	0.660479
chr10|105382226_105420872_SH3PXD2A	18	8	2	0.0507235	0.682129
chr17|1746096_1747980_RPA1	0	3	1	0.0512831	0.683916
chr8|68015271_68049838_CSPP1	0	3	1	0.0512831	0.687347
chr2|15534350_15557836_NBAS	0	3	1	0.0512831	0.6862
chr16|89958600_89967202_TCF25	0	3	1	0.0512831	0.685056
chr1|21083658_21107033_HP1BP3	0	3	1	0.0512831	0.688499
chr8|42202470_42210086_POLB	0	3	1	0.0512831	0.68278
chr15|41667909_41669502_NUSAP1	0	3	1	0.0512831	0.681648
chr7|138943233_138951149_UBN2	0	3	1	0.0512831	0.680519
chr9|5944870_5988545_KIAA2026	0	3	1	0.0512831	0.679395
chr6_cox_hap2|2130821_2131294_C6orf136	0	3	1	0.0512831	0.678274
chr18|9570154_9595100_PPP4R1	0	3	1	0.0512831	0.677156
chr4|2659529_2665015_FAM193A	0	3	1	0.0512831	0.676042
chr3|130649259_130660543_ATP2C1	0	3	1	0.0512831	0.674932
chr7|151944986_151962294_KMT2C	0	3	1	0.0512831	0.673826
chr15|101550654_101551042_LRRK1	0	3	1	0.0512831	0.672723
chr2|29375550_29404563_CLIP4	0	3	1	0.0512831	0.671624
chr2|70486491_70488518_PCYOX1	0	3	1	0.0512831	0.670528
chr2|58311223_58316858_VRK2	12	10	2	0.0516552	0.673198
chr20|30904020_30904677_KIF3B	11	2	5	0.0516552	0.674294
chr5|142416760_142437312_ARHGAP26	5	1	4	0.0516579	0.67214
chr2|160980301_160983112_ITGB6	8	0	1	0.0517943	0.672823
chr5|95091099_95099324_RHOBTB3	4	0	3	0.0532414	0.690501
chr13|103459495_103486902_BIVM	4	0	3	0.0532414	0.689386
chr5|176636636_176639196_NSD1	20	8	3	0.0538688	0.696385
chr2|168994597_168997268_STK39	6	0	0	0.0555038	0.70951
chr19|9643520_9645955_ZNF426	6	0	0	0.0555038	0.696186
chr3|101383381_101391057_ZBTB11	6	0	0	0.0555038	0.714065
chr2|159488264_159497271_PKP4	6	0	0	0.0555038	0.712921
chr1|171548492_171556890_PRRC2C	6	0	0	0.0555038	0.71178
chr17|40986788_40989714_PSME3	6	0	0	0.0555038	0.710643
chrX|149983334_149984551_CD99L2	6	0	0	0.0555038	0.716365
chr1|179959641_179966310_CEP350	6	0	0	0.0555038	0.70838
chr10|15170348_15183556_NMT2	6	0	0	0.0555038	0.707254
chr3|20161089_20181856_KAT2B	6	0	0	0.0555038	0.706131
chr4|148827788_148876525_ARHGAP10	6	0	0	0.0555038	0.705012
chr21|33073307_33077780_SCAF4	6	0	0	0.0555038	0.703897
chr15|43733723_43762264_TP53BP1	6	0	0	0.0555038	0.702785
chr16|12220489_12293540_SNX29	6	0	0	0.0555038	0.701676
chr13|111932697_111932852_ARHGEF7	6	0	0	0.0555038	0.700571
chr3|72881519_72893574_SHQ1	6	0	0	0.0555038	0.69947
chr10|93841076_93851701_CPEB3	6	0	0	0.0555038	0.698372
chr14|23502576_23502883_PSMB5	6	0	0	0.0555038	0.697277
chr3|8977554_8983488_RAD18	6	0	0	0.0555038	0.715213
chr20|25612793_25626284_ZNF337-AS1	6	0	0	0.0555038	0.695098
chr10|98303832_98336586_TM9SF3	3	3	4	0.0559543	0.699647
chr12|104341088_104341208_HSP90B1	3	3	4	0.0559543	0.698557
chr13|52992126_53001354_VPS36	11	6	0	0.0570553	0.711195
chr17|39659942_39661403_KRT13	11	6	0	0.0570553	0.710091
chr22|24698162_24709434_SPECC1L	11	6	0	0.0570553	0.70899
chr1|94924162_94956803_ABCD3	8	8	1	0.057301	0.71094
chr17|60106901_60112969_MED13	2	5	1	0.0583374	0.72268
chr17|1339913_1340449_CRK	2	5	1	0.0583374	0.721565
chr7|155503866_155511137_RBM33	2	5	1	0.0583374	0.720453
chr14|24680616_24681035_CHMP4A	2	5	1	0.0583374	0.719345
chr17|17045940_17046983_MPRIP	14	4	1	0.0589502	0.725785
chr9|710803_713464_KANK1	14	10	2	0.0594551	0.730879
chr4|15626874_15646331_FBXL5	1	4	2	0.0599848	0.73626
chr3|197592293_197602646_LRCH3	22	8	5	0.0599848	0.734012
chr13|107209395_107212005_ARGLU1	1	4	2	0.0599848	0.735134
chrX|54013510_54014377_PHF8	15	6	1	0.060224	0.734697
chr6|116966876_116982009_ZUFSP	15	6	1	0.060224	0.735817
chr1|28800065_28807116_PHACTR4	10	1	1	0.0604257	0.736037
chr5|179136873_179143295_CANX	2	1	3	0.0607844	0.738162
chr8|28821327_28837673_HMBOX1	2	1	3	0.0607844	0.737045
chr17|57808781_57816308_VMP1	21	11	4	0.0607844	0.735932
chr8|48308935_48320523_SPIDR	21	11	4	0.0607844	0.734822
chr1|24840803_24841057_RCAN3	21	11	4	0.0607844	0.733715
chr12|122825299_122826244_CLIP1	21	11	4	0.0607844	0.739282
chr6_qbl_hap6|2002573_2002852_FLOT1	2	1	3	0.0607844	0.732612
chr2|128520635_128528578_WDR33	2	1	3	0.0607844	0.731512
chr15|33180372_33202736_FMN1	3	6	2	0.0609296	0.731064
chr3|56600621_56601081_CCDC66	3	6	2	0.0609296	0.73216
chr5|80071512_80088663_MSH3	3	6	2	0.0609296	0.729971
chr10|91511102_91522592_KIF20B	20	6	5	0.0609296	0.728882
chr12|26748397_26755639_ITPR2	6	6	0	0.0617425	0.737506
chr1|41474465_41475261_CTPS1	6	6	0	0.0617425	0.736408
chr20|47886478_47888287_ZNFX1	6	6	0	0.0617425	0.735314
chr12|95887831_95889874_METAP2	8	1	0	0.061809	0.728528
chr6|148761319_148808851_SASH1	8	1	0	0.061809	0.733924
chr13|20638590_20657916_ZMYM2	8	1	0	0.061809	0.732839
chr2|24787163_24807429_NCOA1	8	1	0	0.061809	0.731756
chr15|43164808_43170882_TTBK2	8	1	0	0.061809	0.730677
chr12|26703179_26808785_ITPR2	8	1	0	0.061809	0.729601
chr6|137015277_137041727_MAP3K5	8	1	0	0.061809	0.725328
chr9|140685299_140712590_EHMT1	8	1	0	0.061809	0.727458
chr10|875324_890995_LARP4B	8	1	0	0.061809	0.726391
chr8|102555468_102631925_GRHL2	8	1	0	0.061809	0.735013
chr10|128768965_129183173_DOCK1	11	1	3	0.0625481	0.732928
chr9|140069951_140070159_ANAPC2	10	10	3	0.0627635	0.734379
chr17|39659946_39661403_KRT13	14	11	3	0.0636555	0.74373
chr3|196612021_196613565_SENP5	5	0	3	0.0637646	0.74392
chr8|623288_624047_ERICH1	5	0	3	0.0637646	0.742839
chr11|73418464_73431944_RAB6A	17	9	2	0.0642513	0.747423
chr17|44143902_44172067_KANSL1	1	4	1	0.0668493	0.772042
chr1|87181406_87200862_SH3GLB1	1	4	1	0.0668493	0.759996
chr2|9675962_9676957_ADAM17	1	4	1	0.0668493	0.774274
chr1|93029198_93170301_EVI5	1	4	1	0.0668493	0.773156
chr9|96097655_96098258_C9orf129	1	4	1	0.0668493	0.776518
chr15|77544708_77578846_PEAK1	1	4	1	0.0668493	0.770931
chr6|131247744_131277639_EPB41L2	1	4	1	0.0668493	0.769824
chr8|95683680_95705055_ESRP1	1	4	1	0.0668493	0.768719
chr7|139746683_139757834_PARP12	1	4	1	0.0668493	0.767618
chr15|72311379_72338975_MYO9A	1	4	1	0.0668493	0.76652
chr17|65906992_65909303_BPTF	1	4	1	0.0668493	0.765425
chr2|122363276_122363756_CLASP1	1	4	1	0.0668493	0.764333
chr6|89479492_89614674_RNGTT	1	4	1	0.0668493	0.763244
chr12|62877949_62895478_MON2	1	4	1	0.0668493	0.762158
chr9|123199572_123210404_CDK5RAP2	1	4	1	0.0668493	0.761076
chr6|99860426_99864304_PNISR	1	4	1	0.0668493	0.775394
chr15|85081762_85089508_UBE2Q2P1	11	4	0	0.0676071	0.767523
chr11|94532555_94533477_AMOTL1	11	4	0	0.0676071	0.766437
chr17|39659949_39661403_KRT13	11	4	0	0.0676071	0.765355
chr21|37619814_37620866_DOPEY2	15	12	5	0.0684217	0.773484
chr1|111738701_111739797_DENND2D	2	5	2	0.0690424	0.779401
chr2|190656515_190682906_PMS1	10	6	0	0.0702477	0.791892
chr1|111690263_111703918_CEPT1	10	6	0	0.0702477	0.79078
chr1|12061457_12062160_MFN2	10	6	0	0.0702477	0.789671
chr6|3410421_3416089_SLC22A23	2	4	0	0.0703277	0.787258
chr15|90023492_90026345_RHCG	2	4	0	0.0703277	0.788359
chr17|18700891_18707579_TVP23B	2	4	0	0.0703277	0.789463
chr15|41648236_41669502_NUSAP1	2	4	0	0.0703277	0.777485
chr12|48477373_48491907_SENP1	2	4	0	0.0703277	0.785065
chr4|113174363_113187872_AP1AR	2	4	0	0.0703277	0.783973
chr7|155530223_155538296_RBM33	2	4	0	0.0703277	0.782884
chr1|115262199_115280693_CSDE1	2	4	0	0.0703277	0.776414
chr20|35288739_35299800_NDRG3	2	4	0	0.0703277	0.780716
chr15|64448360_64448923_PPIB	2	4	0	0.0703277	0.779636
chr22|47370185_47393605_TBC1D22A	2	4	0	0.0703277	0.778559
chr8|29959413_29962002_LEPROTL1	2	4	0	0.0703277	0.78616
chr4|49000476_49009343_CWH43	2	4	0	0.0703277	0.781798
chr11|129306645_129312814_BARX2	11	5	0	0.0707894	0.779364
chr9|115013208_115060196_PTBP3	11	5	0	0.0707894	0.780436
chr1|52981562_52992045_ZCCHC11	9	9	2	0.0710257	0.780893
chr6|154762425_154771392_CNKSR3	9	9	2	0.0710257	0.779823
chr4|88029310_88036451_AFF1	8	1	4	0.0714596	0.783514
chr10|128768965_128841428_DOCK1	15	3	3	0.071601	0.782922
chr1|39381233_39385009_RHBDL2	15	3	3	0.071601	0.783992
chr19|45783631_45783992_MARK4	9	8	1	0.0727466	0.794365
chr2|85595808_85598685_ELMOD3	13	8	1	0.0738053	0.80483
chr8|48196616_48206619_SPIDR	13	8	1	0.0738053	0.803736
chr5|78734832_78752841_HOMER1	17	6	2	0.0738342	0.802959
chr1|31810021_31821821_ZCCHC17	7	6	0	0.075097	0.809009
chr10|17746429_17747740_STAM	7	6	0	0.075097	0.814482
chr1|224505395_224505632_NVL	7	6	0	0.075097	0.813382
chr9|33986757_33989124_UBAP2	7	6	0	0.075097	0.812284
chr12|53202237_53202469_KRT4	7	6	0	0.075097	0.811189
chr10|225933_267296_ZMYND11	7	6	0	0.075097	0.810097
chr6|87925620_87928449_ZNF292	7	6	0	0.075097	0.815586
chr7|894556_897594_SUN1	4	2	4	0.0762574	0.820406
chr3|17051165_17056403_PLCL2	4	2	4	0.0762574	0.819307
chr6|90571844_90581107_CASP8AP2	4	2	4	0.0762574	0.81821
chr13|99171496_99171727_STK24	19	10	3	0.0762574	0.817116
chr19|2137725_2138713_AP3D1	2	4	3	0.0767675	0.821484
chr10|128768965_129055693_DOCK1	23	12	6	0.0772294	0.817693
chr3|50102463_50103935_RBM6	23	12	6	0.0772294	0.824225
chr9|33960823_33989124_UBAP2	23	12	6	0.0772294	0.823129
chr4|153332454_153333681_FBXW7	23	12	6	0.0772294	0.820946
chr6|13632601_13644961_RANBP9	23	12	6	0.0772294	0.822036
chr10|105767934_105778666_SLK	23	12	6	0.0772294	0.819859
chr18|9583114_9595100_PPP4R1	23	12	6	0.0772294	0.818774
chr13|76134888_76143643_UCHL3	23	12	6	0.0772294	0.813395
chr14|23378691_23380612_RBM23	23	12	6	0.0772294	0.816614
chr14|39648294_39648666_PNN	23	12	6	0.0772294	0.815538
chr2|113057425_113057606_ZC3H6	23	12	6	0.0772294	0.814465
chr4|87967317_87968746_AFF1	23	12	6	0.0772294	0.825324
chr20|47570092_47580435_ARFGEF2	13	2	3	0.0775085	0.815264
chr11|67934448_67957619_SUV420H1	9	6	0	0.0791641	0.831587
chrX|118544152_118560317_SLC25A43	9	6	0	0.0791641	0.830498
chr2|45773870_45789895_SRBD1	9	6	0	0.0791641	0.829413
chr12|93226287_93246801_EEA1	9	6	0	0.0791641	0.82833
chr4|88116475_88116842_KLHL8	6	7	1	0.0796058	0.831866
chr5|147480016_147480999_SPINK5	6	7	1	0.0796058	0.830782
chr12|124911167_124934413_NCOR2	4	5	0	0.0800205	0.828636
chr1|60366636_60381772_CYP2J2	4	5	0	0.0800205	0.832941
chr2|101666862_101676001_TBC1D8	4	5	0	0.0800205	0.831861
chr5|31995681_32010588_PDZD2	4	5	0	0.0800205	0.825437
chr17|28808160_28811788_GOSR1	4	5	0	0.0800205	0.829708
chr15|92459222_92459688_SLCO3A1	4	5	0	0.0800205	0.826501
chr17|74287095_74290102_QRICH2	4	5	0	0.0800205	0.827567
chr21|44514580_44515853_U2AF1	4	5	0	0.0800205	0.834024
chr2|153519116_153525784_PRPF40A	4	5	0	0.0800205	0.830783
chr3|197592293_197598333_LRCH3	9	2	0	0.0804941	0.82819
chr10|34620044_34649187_PARD3	9	2	0	0.0804941	0.819771
chr2|213886716_213921823_IKZF2	9	2	0	0.0804941	0.820814
chr22|38933596_38964294_DMC1	9	2	0	0.0804941	0.826069
chr1|245165422_245180628_EFCAB2	9	2	0	0.0804941	0.825013
chr14|31596990_31614147_HECTD1	9	2	0	0.0804941	0.823959
chr11|85961337_85967554_EED	9	2	0	0.0804941	0.822908
chr2|197653927_197657876_GTF3C3	9	2	0	0.0804941	0.82186
chr9|33953282_33973235_UBAP2	9	2	0	0.0804941	0.827128
chr2|10095043_10105510_GRHL1	9	2	0	0.0804941	0.829255
chr5|96058342_96066564_CAST	14	3	2	0.0805639	0.819441
chr3|47651555_47719801_SMARCC1	14	3	2	0.0805639	0.818403
chr7|33390830_33427756_BBS9	10	3	0	0.0810502	0.822301
chr3|37105232_37125297_LRRFIP2	10	3	0	0.0810502	0.821261
chr2|242343242_242357524_FARP2	10	3	0	0.0810502	0.820224
chr5|179688683_179707608_MAPK9	10	3	0	0.0810502	0.81919
chr8|48308935_48353104_SPIDR	10	3	0	0.0810502	0.818158
chr8|42914234_42919358_RP11-598P20.5	10	3	0	0.0810502	0.817129
chr20|21346058_21349228_XRN2	10	3	0	0.0810502	0.816103
chr19|45901262_45901597_PPP1R13L	8	6	0	0.0811976	0.815537
chr14|36094566_36097157_RALGAPA1	8	6	0	0.0811976	0.812483
chr7|76883822_76891624_CCDC146	8	6	0	0.0811976	0.814517
chrX|79962925_79975155_BRWD3	8	6	0	0.0811976	0.813498
chr19|19603114_19603521_GATAD2A	8	6	0	0.0811976	0.816561
chr9|14639893_14680160_ZDHHC21	10	8	1	0.0837389	0.836867
chr11|16205431_16208501_SOX6	10	8	1	0.0837389	0.835825
chr14|50262508_50267414_NEMF	4	6	1	0.0840174	0.837562
chr15|41377566_41379880_INO80	4	6	1	0.0840174	0.836521
chr12|53204642_53205546_KRT4	12	8	1	0.0842371	0.837668
chr17|19213197_19232960_EPN2	12	8	1	0.0842371	0.83663
chr3|33725850_33738425_CLASP2	12	8	1	0.0842371	0.835594
chr17|34864900_34867294_MYO19	12	8	1	0.0842371	0.834561
chr5|147486599_147492497_SPINK5	12	8	1	0.0842371	0.832503
chr5|32087236_32091281_PDZD2	12	8	1	0.0842371	0.833531
chr2|214174782_214215369_SPAG16	14	5	1	0.0859659	0.848543
chr7|8257934_8275635_ICA1	9	7	6	0.0859659	0.847499
chr7|74119495_74133260_GTF2I	14	5	1	0.0859659	0.846458
chr2|68717321_68772444_APLF	14	7	1	0.0859659	0.845419
chr12|12397195_12397589_LRP6	14	5	1	0.0859659	0.844383
chr1|10155518_10165802_UBE4B	14	5	1	0.0859659	0.84335
chr10|52193235_52350007_SGMS1	11	8	1	0.0878595	0.860873
chr6|139264649_139265759_REPS1	11	8	1	0.0878595	0.858773
chr3|5212187_5216099_ARL8B	11	8	1	0.0878595	0.859822
chr3|160131260_160141628_SMC4	7	0	1	0.0880098	0.852961
chr6|138794442_138817508_NHSL1	7	0	1	0.0880098	0.853994
chr1|171537385_171544267_PRRC2C	7	0	1	0.0880098	0.857107
chr16|70497071_70497677_FUK	7	0	1	0.0880098	0.856066
chr2|113157208_113157771_RGPD8	7	0	1	0.0880098	0.855029
chr1|10351139_10357304_KIF1B	7	0	1	0.0880098	0.859195
chr8|141856358_141900868_PTK2	7	0	1	0.0880098	0.858149
chr12|93192667_93196510_EEA1	11	2	1	0.0899605	0.870813
chr7|44714009_44714867_OGDH	11	2	1	0.0899605	0.869762
chr18|29691716_29693823_RNF138	7	8	2	0.0911365	0.879013
chr17|45695715_45697150_NPEPPS	7	8	2	0.0911365	0.880072
chr3|136191254_136196254_STAG1	1	3	0	0.091288	0.857765
chr2|53941520_53943880_GPR75-ASB3	1	3	0	0.091288	0.87836
chr3|132294615_132324049_ACAD11	1	3	0	0.091288	0.877306
chr2|206992520_207014649_NDUFS1	1	3	0	0.091288	0.876256
chr2|171867882_171884915_TLK1	1	3	0	0.091288	0.875208
chr3|179481789_179483636_USP13	1	3	0	0.091288	0.874162
chr14|102792321_102798183_ZNF839	1	3	0	0.091288	0.873119
chr1|62483527_62516730_INADL	1	3	0	0.091288	0.872078
chr6|158994451_159046786_TMEM181	1	3	0	0.091288	0.87104
chr1|114377531_114397671_PTPN22	1	3	0	0.091288	0.870004
chr12|101776818_101777447_UTP20	1	3	0	0.091288	0.868971
chr10|96256811_96271411_TBC1D12	1	3	0	0.091288	0.86794
chr1|40872407_40882768_SMAP2	1	3	0	0.091288	0.866912
chr1|33478807_33480195_AK2	1	3	0	0.091288	0.865886
chr13|28141776_28155940_LNX2	1	3	0	0.091288	0.864862
chr19|40964061_40964452_BLVRB	1	3	0	0.091288	0.863841
chr4|151771875_151789457_LRBA	1	3	0	0.091288	0.862823
chr3|9792628_9793633_OGG1	1	3	0	0.091288	0.861806
chr9|115013208_115038293_PTBP3	1	3	0	0.091288	0.860792
chr19|50117789_50119476_PRR12	1	3	0	0.091288	0.859781
chr21|43334706_43342194_C2CD2	1	3	0	0.091288	0.858772
chr3|50102463_50107985_RBM6	1	3	0	0.091288	0.879415
chr10|6146893_6150705_RBM17	1	3	0	0.091288	0.856761
chr4|56319220_56322467_CLOCK	1	3	0	0.091288	0.855758
chr18|33058245_33060527_INO80C	1	3	0	0.091288	0.854759
chr1|204437997_204439014_PIK3C2B	1	3	0	0.091288	0.853761
chr10|112262478_112266912_DUSP5	1	3	0	0.091288	0.852766
chr15|86207793_86236682_AKAP13	1	3	0	0.091288	0.851774
chr22|41531816_41536261_EP300	1	3	0	0.091288	0.850783
chr17|29061914_29086557_SUZ12P	1	3	0	0.091288	0.849795
chr11|9430032_9446809_IPO7	1	3	0	0.091288	0.848809
chr2|242170167_242173267_HDLBP	1	3	0	0.091288	0.847826
chr2|213757408_213768167_AC079610.1	1	3	0	0.091288	0.846844
chr12|66909398_66990707_GRIP1	1	3	0	0.091288	0.845865
chr8|141799572_141813749_PTK2	1	3	0	0.091288	0.844889
chr7|151917607_151921701_KMT2C	1	3	0	0.091288	0.843914
chr17|47797121_47797798_FAM117A	1	3	0	0.091288	0.842942
chr15|44843073_44843720_EIF3J	22	9	7	0.091288	0.841972
chr8|48790284_48805947_PRKDC	1	3	0	0.091288	0.841004
chr12|112676855_112677831_HECTD4	1	3	0	0.091288	0.840038
chr18|76886266_76914555_ATP9B	1	3	0	0.091288	0.839075
chr22|41513190_41513825_EP300	1	3	0	0.091288	0.838114
chr5|78975401_78977884_PAPD4	1	3	0	0.091288	0.837155
chr22|31654276_31656063_LIMK2	1	3	0	0.091288	0.836198
chr1|41463065_41466789_CTPS1	1	3	0	0.091288	0.835244
chr4|140291364_140291558_NAA15	1	3	0	0.091288	0.834291
chr12|122801295_122819252_CLIP1	1	3	0	0.091288	0.833341
chr5|98204198_98208259_CHD1	1	3	0	0.091288	0.832393
chr6|3085492_3106285_RIPK1	1	3	0	0.091288	0.831447
chr10|61844359_61848116_ANK3	1	3	0	0.091288	0.830503
chr1|244574588_244587689_ADSS	1	3	0	0.091288	0.829562
chr2|44428324_44445676_PPM1B	1	3	0	0.091288	0.828622
chr9|82319697_82324614_TLE4	1	3	0	0.091288	0.827685
chr13|26911703_26928017_CDK8	1	3	0	0.091288	0.82675
chr12|112578622_112580099_TRAFD1	1	3	0	0.091288	0.825817
chr4|129919028_129925031_SCLT1	1	3	0	0.091288	0.824886
chr2|15555669_15618413_NBAS	1	3	0	0.091288	0.823957
chr12|120995084_120998689_RNF10	1	3	0	0.091288	0.82303
chr17|45741524_45742524_KPNB1	1	3	0	0.091288	0.822105
chr14|105359472_105359834_CEP170B	1	3	0	0.091288	0.821182
chr14|23771086_23771368_PPP1R3E	1	3	0	0.091288	0.820262
chr3|47680214_47719801_SMARCC1	1	3	0	0.091288	0.819343
chr18|46284289_46343747_CTIF	1	3	0	0.091288	0.818427
chr5|179198244_179200873_MAML1	1	3	0	0.091288	0.817512
chr4|166159929_166184511_KLHL2	1	3	0	0.091288	0.8166
chr2|44170825_44209573_LRPPRC	1	3	0	0.091288	0.81569
chr6|157150360_157222659_ARID1B	1	3	0	0.091288	0.814781
chr16|2125799_2130378_TSC2	1	3	0	0.091288	0.813875
chr18|46858233_46956817_DYM	1	3	0	0.091288	0.812971
chr14|20813090_20815072_PARP2	1	3	0	0.091288	0.812068
chr5|61745753_61747760_IPO11	1	3	0	0.091288	0.811168
chr6|17632880_17640295_NUP153	1	3	0	0.091288	0.81027
chr15|45447999_45456116_DUOX1	1	3	0	0.091288	0.809373
chr14|55847290_55857710_ATG14	1	3	0	0.091288	0.808479
chr4|17910716_17974508_LCORL	1	3	0	0.091288	0.807587
chr13|25058790_25067871_PARP4	1	3	0	0.091288	0.805808
chr20|48256214_48257202_B4GALT5	1	3	0	0.091288	0.806696
chr1|64515362_64516388_ROR1	1	3	0	0.091288	0.804921
chrX|102071919_102120080_LINC00630	1	3	0	0.091288	0.804037
chr3|179096128_179104417_MFN1	1	3	0	0.091288	0.803154
chr14|35263954_35270399_BAZ1A	1	3	0	0.091288	0.79703
chr7|80418621_80440017_SEMA3C	1	3	0	0.091288	0.801395
chr3|47466974_47476627_SCAP	1	3	0	0.091288	0.800518
chr11|46837748_46842819_CKAP5	1	3	0	0.091288	0.799643
chr1|33290913_33295668_S100PBP	1	3	0	0.091288	0.79877
chr2|110332157_110350696_SEPT10	1	3	0	0.091288	0.797899
chr15|42150799_42151178_SPTBN5	1	3	0	0.091288	0.802274
chr9|110062421_110074018_RAD23B	16	9	2	0.0921758	0.803905
chr17|39659948_39661403_KRT13	16	9	2	0.0921758	0.803031
chr18|6301901_6312055_L3MBTL4	16	9	2	0.0921758	0.802159
chr3|136699307_136714398_IL20RB	16	9	2	0.0921758	0.801289
chr5|134388143_134411078_C5orf66	15	4	2	0.0930386	0.807913
chr2|100078957_100081447_REV1	15	4	2	0.0930386	0.807039
chr1|21220009_21231464_EIF4G3	10	1	3	0.0941406	0.815716
chr17|7402357_7402810_POLR2A	13	11	4	0.0941406	0.814835
chr9|95018961_95032265_IARS	10	1	3	0.0941406	0.813956
chr6|74190397_74191967_MTO1	5	0	0	0.0959142	0.823958
chr11|107965117_107966418_CUL5	5	0	0	0.0959142	0.827506
chr19|58436990_58439415_ZNF418	5	0	0	0.0959142	0.826616
chr13|49771012_49772710_FNDC3A	5	0	0	0.0959142	0.825728
chr12|14609494_14619524_ATF7IP	5	0	0	0.0959142	0.824842
chr6|15452236_15468949_JARID2	5	0	0	0.0959142	0.779668
chr18|48573289_48593557_SMAD4	5	0	0	0.0959142	0.823076
chr8|102211422_102213971_ZNF706	5	0	0	0.0959142	0.822195
chr13|21729831_21732264_SKA3	5	0	0	0.0959142	0.821317
chr4|148867767_148944564_ARHGAP10	5	0	0	0.0959142	0.82044
chr2|233599864_233613792_GIGYF2	5	0	0	0.0959142	0.819566
chr15|68434283_68466230_PIAS1	5	0	0	0.0959142	0.818693
chr17|66303083_66397591_ARSG	5	0	0	0.0959142	0.817822
chr10|27326114_27337908_ANKRD26	5	0	0	0.0959142	0.816953
chr17|58756813_59161925_BCAS3	5	0	0	0.0959142	0.816086
chr1|52299688_52306186_NRD1	5	0	0	0.0959142	0.81522
chr2|44428324_44436466_PPM1B	5	0	0	0.0959142	0.814357
chr8|141549418_141551457_AGO2	5	0	0	0.0959142	0.813495
chr6|136698892_136710655_MAP7	5	0	0	0.0959142	0.812635
chr6|25605039_25606501_LRRC16A	5	0	0	0.0959142	0.811777
chr4|85781564_85781775_WDFY3	5	0	0	0.0959142	0.81092
chr5|147492430_147499954_SPINK5	5	0	0	0.0959142	0.810066
chr1|85121514_85136991_SSX2IP	5	0	0	0.0959142	0.809213
chr5|147503395_147505176_SPINK5	5	0	0	0.0959142	0.808362
chr5|78692645_78752841_HOMER1	5	0	0	0.0959142	0.807513
chr17|37420427_37421706_FBXL20	5	0	0	0.0959142	0.806666
chr5|132400671_132409818_HSPA4	5	0	0	0.0959142	0.80582
chr10|69748419_69773943_HERC4	5	0	0	0.0959142	0.804977
chr13|21974511_21995303_ZDHHC20	5	0	0	0.0959142	0.804135
chr15|100138634_100247060_MEF2A	5	0	0	0.0959142	0.803294
chr1|202385914_202398057_PPP1R12B	5	0	0	0.0959142	0.802456
chr9|14672827_14680160_ZDHHC21	5	0	0	0.0959142	0.801619
chr7|44089823_44092540_DBNL	5	0	0	0.0959142	0.800784
chr12|8998037_9027608_A2ML1	5	0	0	0.0959142	0.799951
chrX|49098481_49099928_CCDC22	5	0	0	0.0959142	0.799119
chr2|197157288_197172809_HECW2	5	0	0	0.0959142	0.798289
chr6_mann_hap4|1301277_1302353_NCRNA00171	5	0	0	0.0959142	0.797461
chr15|86064658_86087186_AKAP13	5	0	0	0.0959142	0.796635
chr3|194154500_194171005_ATP13A3	5	0	0	0.0959142	0.79581
chr11|10822277_10822562_EIF4G2	5	0	0	0.0959142	0.794987
chr17|80721840_80730383_TBCD	5	0	0	0.0959142	0.794166
chr4|166141085_166160051_KLHL2	5	0	0	0.0959142	0.793346
chr15|57808977_57810695_CGNL1	5	0	0	0.0959142	0.792528
chr13|100909848_100962162_PCCA	5	0	0	0.0959142	0.791712
chr3|196831773_196876667_DLG1	5	0	0	0.0959142	0.790898
chr17|45668082_45682918_NPEPPS	5	0	0	0.0959142	0.790085
chr17|36863793_36863999_MLLT6	5	0	0	0.0959142	0.789274
chr14|76198680_76201632_TTLL5	5	0	0	0.0959142	0.788464
chr18|9553319_9577189_PPP4R1	5	0	0	0.0959142	0.787656
chr3|17413566_17448018_TBC1D5	5	0	0	0.0959142	0.78685
chr9|140648622_140657272_EHMT1	5	0	0	0.0959142	0.786046
chr1|167935866_167944253_DCAF6	5	0	0	0.0959142	0.785243
chr14|81329100_81372425_CEP128	5	0	0	0.0959142	0.784441
chr15|43290365_43309379_UBR1	5	0	0	0.0959142	0.783642
chr2|215609790_215646233_BARD1	5	0	0	0.0959142	0.782844
chr4|128842678_128861152_MFSD8	5	0	0	0.0959142	0.782047
chr13|21974511_21999817_ZDHHC20	5	0	0	0.0959142	0.781253
chr2|27822449_27826174_ZNF512	5	0	0	0.0959142	0.78046
chr1|28785595_28793279_PHACTR4	5	0	0	0.0959142	0.828397
chr12|9009759_9016604_A2ML1	10	5	0	0.096427	0.783042
chr12|53201677_53202077_KRT4	10	5	0	0.096427	0.782249
chr7|157174939_157178305_DNAJB6	10	5	0	0.096427	0.781458
chr22|46829289_46835308_CELSR1	10	5	0	0.096427	0.780669
chr20|21319681_21324846_XRN2	16	4	3	0.0973328	0.787207
chr1|197611840_197627499_DENND1B	14	6	1	0.0973743	0.786749
chr8|52758220_52773806_PCMTD1	14	6	1	0.0973743	0.785957
chr1|23735156_23745632_TCEA3	7	0	2	0.100616	0.811306
chr8|87381167_87393858_WWP1	7	0	2	0.100616	0.810491
chr2|242346951_242373736_FARP2	7	0	2	0.100616	0.809677
chr13|61013821_61034674_TDRD3	10	1	2	0.101279	0.814195
chr4|87643364_87656899_PTPN13	10	4	0	0.102018	0.817672
chr11|34978930_35006275_PDHX	10	4	0	0.102018	0.818491
chr1|232551239_232568217_SIPA1L2	10	4	0	0.102018	0.81604
chr17|28593902_28613920_BLMH	10	4	0	0.102018	0.816855
chr10|114286845_114298089_VTI1A	10	4	0	0.102018	0.819311
chr8|18622958_18662408_PSD3	20	7	4	0.10284	0.821801
chr5|132227855_132228810_AFF4	13	4	1	0.103757	0.828302
chr17|39659945_39661403_KRT13	13	4	1	0.103757	0.825015
chr14|39782543_39796226_RP11-407N17.3	13	4	1	0.103757	0.826655
chr11|85718584_85742653_PICALM	13	4	1	0.103757	0.825834
chr17|43552465_43555513_PLEKHM1	13	4	1	0.103757	0.827478
chr13|42385360_42393522_VWA8	2	2	3	0.104909	0.833349
chr5|142434003_142437312_ARHGAP26	2	2	3	0.104909	0.832523
chr5|147503395_147504400_SPINK5	21	10	4	0.104909	0.8317
chr17|39659935_39661403_KRT13	12	3	1	0.106012	0.838785
chr2|215617170_215661841_BARD1	12	3	1	0.106012	0.839614
chr4|54280781_54310270_FIP1L1	9	1	1	0.106198	0.839429
chr14|104128452_104129264_RP11-73M18.2	9	1	1	0.106198	0.838602
chr5|147480917_147491458_SPINK5	9	1	1	0.106198	0.837776
chr1|22041881_22048257_USP48	9	1	1	0.106198	0.836953
chr2|165548730_165552343_COBLL1	9	1	1	0.106198	0.83613
chr8|38205014_38205733_WHSC1L1	9	1	1	0.106198	0.83531
chr8|131164981_131193126_ASAP1	19	6	4	0.106434	0.836345
chr10|22193450_22218070_DNAJC1	7	1	0	0.106747	0.834711
chr12|124846671_124848345_NCOR2	7	1	0	0.106747	0.837161
chr4|76573822_76581054_G3BP2	7	1	0	0.106747	0.836343
chr13|99536066_99537346_DOCK9	7	1	0	0.106747	0.835526
chr3|49362134_49363278_USP4	7	1	0	0.106747	0.830659
chr1|52301802_52306186_NRD1	7	1	0	0.106747	0.833897
chr6|168265230_168291709_MLLT4	7	1	0	0.106747	0.825052
chr8|48882357_48884028_MCM4	7	1	0	0.106747	0.832275
chr10|76074424_76158337_ADK	7	1	0	0.106747	0.831466
chr10|116225456_116233715_ABLIM1	7	1	0	0.106747	0.825848
chr8|41832221_41845081_KAT6A	7	1	0	0.106747	0.829853
chr21|32537278_32567621_TIAM1	7	1	0	0.106747	0.829049
chr11|581491_587464_PHRF1	7	1	0	0.106747	0.828246
chr3|47663696_47719801_SMARCC1	7	1	0	0.106747	0.827445
chr9|125909133_125946577_STRBP	7	1	0	0.106747	0.826646
chr11|103086449_103093815_DYNC2H1	7	1	0	0.106747	0.837981
chr17|11984672_12016677_MAP2K4	7	1	0	0.106747	0.833085
chr20|39721111_39729993_TOP1	21	9	4	0.10819	0.835399
chr6|13579682_13584457_SIRT5	21	9	4	0.10819	0.834595
chr7|5567243_5567363_ACTB	2	3	3	0.10819	0.833792
chr17|7480128_7480270_SNORD10	2	3	3	0.10819	0.832991
chr2|190593385_190609514_ANKAR	5	6	4	0.109526	0.842467
chr3|71037144_71102924_FOXP1	4	3	4	0.110847	0.851811
chr6|35586872_35610620_FKBP5	5	5	0	0.113539	0.869162
chr17|40879652_40882936_EZH1	5	5	0	0.113539	0.870826
chr8|145245686_145255444_MROH1	5	5	0	0.113539	0.869993
chr18|6213147_6312055_L3MBTL4	5	5	0	0.113539	0.87166
chr7|138951078_138957186_UBN2	5	5	0	0.113539	0.868333
chr17|73038275_73038754_ATP5H	5	5	0	0.113539	0.867505
chr11|77404551_77413540_RSF1	5	5	0	0.113539	0.866679
chr15|90020086_90020312_RHCG	5	5	0	0.113539	0.865854
chr17|71231614_71233134_C17orf80	5	5	0	0.113539	0.865031
chr17|39658625_39658846_KRT13	5	5	0	0.113539	0.86421
chr1|86904558_86906008_CLCA2	5	5	0	0.113539	0.86339
chr11|16872737_16877461_PLEKHA7	5	5	0	0.113539	0.862571
chr3|71739160_71748859_EIF4E3	5	5	0	0.113539	0.860939
chr3|195997285_196010409_PCYT1A	5	5	0	0.113539	0.861755
chr17|44248220_44249598_KANSL1	19	8	3	0.114062	0.864089
chr19|18650180_18650530_FKBP8	19	8	3	0.114062	0.863273
chr11|107260799_107289013_CWF19L2	4	4	4	0.114062	0.862458
chr7|99001020_99002576_PDAP1	19	8	3	0.114062	0.861645
chr15|90982563_90986710_IQGAP1	13	7	1	0.116713	0.880846
chr12|53204640_53205546_KRT4	15	9	2	0.11779	0.888138
chr2|136505836_136528305_UBXN4	3	1	3	0.117977	0.888707
chr10|73047522_73048303_UNC5B	3	1	3	0.117977	0.887873
chr17|26449628_26499644_NLK	3	1	3	0.117977	0.88704
chr17|62130139_62130731_ERN1	5	2	4	0.118362	0.889104
chr18|8718421_8720494_SOGA2	18	10	3	0.118362	0.888272
chr20|16336974_16362392_KIF16B	18	10	3	0.118362	0.887441
chr10|74468040_74475660_MCU	5	2	4	0.118362	0.886611
chr5|147497999_147498621_SPINK5	18	10	3	0.118362	0.885783
chr16|66971939_66973261_CES2	11	9	2	0.119817	0.895834
chr13|76391296_76398009_LMO7	11	9	2	0.119817	0.894999
chr2|135010665_135012215_MGAT5	9	9	3	0.120645	0.900341
chr17|37864573_37866734_ERBB2	21	12	5	0.120704	0.899108
chr8|38693679_38696064_TACC1	2	0	2	0.120704	0.899944
chr16|1872300_1873038_HAGH	2	0	2	0.120704	0.898273
chr15|38793343_38798121_RASGRP1	2	0	2	0.120704	0.89744
chr3|47125209_47139571_SETD2	2	0	2	0.120704	0.896608
chr10|51345752_51364771_RP11-592B15.4	2	0	2	0.120704	0.895778
chr14|102661274_102664184_WDR20	2	0	2	0.120704	0.894949
chr4|151509199_151604869_LRBA	2	0	2	0.120704	0.894122
chr4|114452371_114469885_CAMK2D	2	0	2	0.120704	0.893297
chr14|102792321_102805560_ZNF839	2	0	2	0.120704	0.892472
chr19|38652892_38655546_SIPA1L3	2	0	2	0.120704	0.89165
chr9|127064214_127089724_NEK6	2	0	2	0.120704	0.890829
chr20|34302106_34313077_RBM39	21	12	5	0.120704	0.890009
chr2|217005908_217026771_XRCC5	2	0	2	0.120704	0.889191
chr16|81929411_81942196_PLCG2	2	0	2	0.120704	0.888375
chr15|63824845_63829355_USP3	2	0	2	0.120704	0.88756
chr8|104897525_104898451_RIMS2	2	0	2	0.120704	0.886746
chr6_mcf_hap5|3142746_3143019_VARS	2	0	2	0.120704	0.885934
chr2|69590676_69601245_GFPT1	2	0	2	0.120704	0.885124
chr3|194180199_194182965_ATP13A3	2	0	2	0.120704	0.884315
chr13|20567202_20568059_ZMYM2	2	0	2	0.120704	0.883507
chr12|42778741_42792796_PPHLN1	2	0	2	0.120704	0.872354
chr1|28785595_28807116_PHACTR4	2	0	2	0.120704	0.881896
chr7|92118606_92119225_PEX1	2	0	2	0.120704	0.881093
chr15|72020887_72040933_THSD4	2	0	2	0.120704	0.880291
chr18|21478701_21485588_LAMA3	2	0	2	0.120704	0.879491
chr1|27440316_27440777_SLC9A1	2	0	2	0.120704	0.878692
chr7|26232870_26232993_HNRNPA2B1	2	0	2	0.120704	0.877895
chr12|51127917_51130893_DIP2B	2	0	2	0.120704	0.877099
chr8|54912504_54923052_TCEA1	2	0	2	0.120704	0.876305
chr17|74625093_74625793_ST6GALNAC1	2	0	2	0.120704	0.875511
chr12|70193988_70195501_RAB3IP	2	0	2	0.120704	0.87472
chr17|16979023_16981390_MPRIP	2	0	2	0.120704	0.87393
chr15|89656955_89698765_ABHD2	2	0	2	0.120704	0.873141
chr17|60650575_60654136_TLK2	2	0	2	0.120704	0.882701
chr8|62546241_62566219_ASPH	9	5	0	0.121067	0.874189
chr16|53189837_53191453_CHD9	9	5	0	0.121067	0.873403
chr19|33406242_33417179_CEP89	9	5	0	0.121067	0.870269
chr4|128995614_129019485_LARP1B	9	5	0	0.121067	0.871833
chr9|140646782_140652463_EHMT1	9	5	0	0.121067	0.87105
chr10|34661425_34673182_PARD3	9	5	0	0.121067	0.872617
chr9|130101923_130104613_GARNL3	1	3	2	0.125761	0.903205
chr8|38194822_38205733_WHSC1L1	1	3	2	0.125761	0.902396
chr10|12159671_12162266_DHTKD1	1	3	2	0.125761	0.901589
chr12|112667501_112670889_HECTD4	1	3	2	0.125761	0.900784
chr7|155465560_155477746_RBM33	1	3	2	0.125761	0.899979
chr22|36681393_36681703_MYH9	1	3	2	0.125761	0.899177
chr12|14576842_14578407_ATF7IP	12	10	3	0.125789	0.898576
chr10|225933_295028_ZMYND11	11	10	4	0.125789	0.897776
chr16|89291126_89292039_ZNF778	14	3	3	0.125935	0.898018
chr1|210003452_210004388_DIEXF	9	3	0	0.126722	0.902823
chr22|50191452_50198008_BRD1	9	3	0	0.126722	0.902021
chr3|171451233_171455872_PLD1	9	3	0	0.126722	0.901221
chr12|93244886_93246801_EEA1	9	3	0	0.126722	0.900422
chr16|30495147_30495584_ITGAL	9	3	0	0.126722	0.899624
chr19|43967277_43968608_LYPD3	9	3	0	0.126722	0.898828
chr3|113207791_113225452_SPICE1	4	6	2	0.128176	0.908341
chr7|5939914_5940563_CCZ1	4	6	2	0.128176	0.907539
chr15|93467550_93472321_CHD2	20	7	6	0.129265	0.91363
chr1|21220009_21268823_EIF4G3	3	5	1	0.129265	0.911219
chr19|10685092_10685705_AP1M2	3	5	1	0.129265	0.912825
chr7|74616840_74618329_GTF2IP1	3	5	1	0.129265	0.912021
chr16|57197912_57207781_FAM192A	20	7	6	0.129265	0.914436
chr1|21231375_21268823_EIF4G3	9	1	3	0.131557	0.926566
chr3|44986659_45000952_ZDHHC3	9	1	3	0.131557	0.925752
chr3|136699172_136714398_IL20RB	8	2	0	0.131886	0.923204
chr16|81396103_81399083_GAN	8	2	0	0.131886	0.92644
chr10|98703869_98711953_LCOR	8	2	0	0.131886	0.925629
chr21|15304548_15317430_ANKRD20A11P	8	2	0	0.131886	0.924819
chr1|39376993_39385009_RHBDL2	8	2	0	0.131886	0.924011
chr5|176402396_176409624_UIMC1	8	2	0	0.131886	0.927253
chr17|39659921_39661403_KRT13	8	2	0	0.131886	0.922398
chr7|43679047_43680248_COA1	8	2	0	0.131886	0.921594
chr5|137897268_137903411_HSPA9	8	2	0	0.131886	0.920791
chr11|3752620_3774638_NUP98	8	2	0	0.131886	0.91999
chr16|4950830_4952527_PPL	8	2	0	0.131886	0.91919
chr17|74015169_74015608_EVPL	8	2	0	0.131886	0.917594
chr4|1902352_1932497_WHSC1	8	2	0	0.131886	0.918391
chr16|17352844_17353355_XYLT1	16	6	2	0.133147	0.92556
chr9|6880011_6893232_KDM4C	7	6	5	0.133147	0.924758
chr9|35236465_35243361_UNC13B	3	4	0	0.134164	0.919078
chr19|3620292_3620704_CACTIN	3	4	0	0.134164	0.930208
chr20|37263262_37275769_ARHGAP40	3	4	0	0.134164	0.929404
chr16|89164998_89169167_ACSF3	3	4	0	0.134164	0.928602
chr16|25151491_25162936_LCMT1	3	4	0	0.134164	0.927801
chr2|209209834_209212747_PIKFYVE	3	4	0	0.134164	0.927001
chr2|86734601_86737602_CHMP3	3	4	0	0.134164	0.926202
chr2|38536520_38546161_ATL2	3	4	0	0.134164	0.925405
chr3|73651504_73657835_PDZRN3	3	4	0	0.134164	0.92461
chr1|2234416_2236024_SKI	3	4	0	0.134164	0.923815
chr17|2200536_2203958_SMG6	3	4	0	0.134164	0.915946
chr14|36064839_36128402_RALGAPA1	3	4	0	0.134164	0.922231
chr10|51629985_51633029_PARGP1	3	4	0	0.134164	0.92144
chr10|99196947_99197507_EXOSC1	3	4	0	0.134164	0.906679
chr16|23113639_23119504_USP31	3	4	0	0.134164	0.919864
chr2|72958135_72968598_EXOC6B	3	4	0	0.134164	0.931014
chr1|154233367_154239044_UBAP2L	3	4	0	0.134164	0.918293
chr13|42481721_42486304_VWA8	3	4	0	0.134164	0.917509
chr8|99718694_99719539_STK3	3	4	0	0.134164	0.916727
chr5|112437435_112440052_MCC	3	4	0	0.134164	0.923022
chr7|2252846_2265185_MAD1L1	3	4	0	0.134164	0.915167
chr1|10471474_10473308_PGD	3	4	0	0.134164	0.914389
chr12|112513481_112530940_NAA25	3	4	0	0.134164	0.913612
chr6|170852688_170858201_PSMB1	3	4	0	0.134164	0.912836
chr15|72338064_72338975_MYO9A	3	4	0	0.134164	0.912062
chr18|54423813_54426184_WDR7	3	4	0	0.134164	0.911289
chr10|1118055_1132297_WDR37	3	4	0	0.134164	0.910517
chr1|16044387_16046415_PLEKHM2	3	4	0	0.134164	0.909747
chr10|103699619_103717489_C10orf76	3	4	0	0.134164	0.908978
chr8|102555468_102611379_GRHL2	3	4	0	0.134164	0.905915
chr17|19185267_19187027_EPN2	3	4	0	0.134164	0.907444
chr16|18856750_18861789_SMG1	3	4	0	0.134164	0.920651
chr10|13705452_13717044_FRMD4A	3	4	0	0.134164	0.90821
chr5|170819713_170819982_NPM1	14	9	2	0.135758	0.915911
chr8|41905895_41907225_KAT6A	14	9	2	0.135758	0.915141
chr12|53202235_53202469_KRT4	16	8	2	0.136301	0.918024
chr8|61484604_61504528_RAB2A	16	8	2	0.136301	0.917253
chr17|78022381_78024082_CCDC40	7	4	5	0.136301	0.916484
chr3|196817782_196846401_DLG1	12	9	2	0.136396	0.91636
chr12|122773035_122801402_CLIP1	12	9	2	0.136396	0.915592
chr2|169018296_169023917_STK39	6	0	2	0.137077	0.919391
chr9|80409378_80412564_GNAQ	6	0	2	0.137077	0.918622
chr4|2492063_2498848_RNF4	6	0	2	0.137077	0.917855
chr5|167986036_167996003_PANK3	8	8	2	0.137145	0.917545
chr14|105634473_105634691_JAG2	6	5	0	0.137326	0.913414
chr3|37100280_37125297_LRRFIP2	6	5	0	0.137326	0.91722
chr9|2828674_2838517_KIAA0020	6	5	0	0.137326	0.916456
chr15|41988272_42005694_MGA	6	5	0	0.137326	0.915694
chr16|27357787_27364017_IL4R	6	5	0	0.137326	0.914933
chr3|193201724_193210949_ATP13A4	6	5	0	0.137326	0.914173
chr7|157155854_157160177_DNAJB6	6	5	0	0.137326	0.912657
chr18|9570154_9577189_PPP4R1	6	5	0	0.137326	0.910392
chr12|93221687_93246801_EEA1	6	5	0	0.137326	0.911901
chr1|52293467_52299842_NRD1	6	5	0	0.137326	0.911146
chr6|105280916_105291173_HACE1	6	5	0	0.137326	0.904408
chr11|71939542_71939750_INPPL1	6	5	0	0.137326	0.90964
chr1|215749243_215752480_KCTD3	6	5	0	0.137326	0.908889
chr10|103557736_103573363_MGEA5	6	5	0	0.137326	0.908139
chr9|75774339_75775155_ANXA1	6	5	0	0.137326	0.90739
chr11|66583523_66595835_C11orf80	6	5	0	0.137326	0.906643
chr12|2929251_2930958_ITFG2	6	5	0	0.137326	0.905896
chr4|77065301_77065626_NUP54	6	5	0	0.137326	0.905151
chr20|6077548_6078278_FERMT1	6	5	0	0.137326	0.917985
chr9|86292641_86293514_UBQLN1	13	5	1	0.138695	0.91268
chr3|196863412_196876667_DLG1	13	5	1	0.138695	0.909692
chr19|49136700_49136912_DBP	13	5	1	0.138695	0.911931
chr10|32740519_32762951_CCDC7	13	5	1	0.138695	0.911183
chr9|114337013_114348445_PTGR1	13	5	1	0.138695	0.910437
chr1|223437971_223442017_SUSD4	8	5	0	0.139431	0.909306
chr10|128768965_128810638_DOCK1	8	5	0	0.139431	0.908566
chr8|124346117_124350061_ATAD2	8	5	0	0.139431	0.912275
chr1|243468014_243589860_SDCCAG8	8	5	0	0.139431	0.911531
chr12|1136913_1137738_ERC1	8	5	0	0.139431	0.910788
chr4|153562079_153574079_TMEM154	8	5	0	0.139431	0.910046
chr17|49294694_49302570_MBTD1	8	5	0	0.139431	0.913767
chr15|31266516_31269158_MTMR10	8	5	0	0.139431	0.91302
chr6|163876310_163899928_QKI	5	6	1	0.14043	0.914337
chr12|9013476_9016604_A2ML1	5	6	1	0.14043	0.913595
chr22|47022647_47033857_GRAMD4	13	9	2	0.142313	0.925091
chr3|31617887_31621588_STT3B	10	3	5	0.142313	0.924341
chr17|80721840_80739597_TBCD	13	9	2	0.142313	0.923592
chr17|60757814_60758137_MRC2	6	0	1	0.142407	0.918993
chr15|90991804_90999547_IQGAP1	6	0	1	0.142407	0.922708
chr12|50821544_50822873_LARP4	6	0	1	0.142407	0.921963
chr1|41578954_41608784_SCMH1	6	0	1	0.142407	0.921218
chr22|29490245_29494941_KREMEN1	6	0	1	0.142407	0.920475
chr17|65906992_65919106_BPTF	6	0	1	0.142407	0.919734
chr20|47307484_47309328_PREX1	6	0	1	0.142407	0.916779
chr2|32703702_32704685_BIRC6	6	0	1	0.142407	0.918254
chr16|50783486_50788335_CYLD	6	0	1	0.142407	0.917516
chr17|7842830_7843560_CNTROB	6	0	1	0.142407	0.923454
chr10|103344358_103345913_POLL	9	4	0	0.143022	0.915591
chr21|45194230_45194538_CSTB	9	4	0	0.143022	0.919262
chr14|36121010_36128402_RALGAPA1	9	4	0	0.143022	0.918525
chr6|57058639_57075243_RAB23	9	4	0	0.143022	0.91779
chr3|47108559_47139571_SETD2	9	4	0	0.143022	0.917056
chr10|28872327_28884970_WAC	9	4	0	0.143022	0.91486
chr10|103432671_103436193_FBXW4	9	4	0	0.143022	0.916323
chr18|74561481_74583781_ZNF236	9	4	0	0.143022	0.92
chr4|154315413_154318485_MND1	10	6	6	0.143971	0.918733
chr11|1307231_1317024_TOLLIP	13	6	1	0.143971	0.920198
chr3|52446826_52448603_PHF7	13	6	1	0.143971	0.919465
chr14|23771087_23771368_PPP1R3E	8	7	1	0.144146	0.91839
chr3|119219541_119236162_TIMMDC1	8	7	1	0.144146	0.91766
chr8|141407718_141415797_TRAPPC9	8	7	1	0.144146	0.916205
chr12|26703179_26755639_ITPR2	8	7	1	0.144146	0.91912
chr2|24777257_24807429_NCOA1	8	7	1	0.144146	0.916932
chr13|77852892_77870809_MYCBP2	12	7	1	0.145021	0.92103
chr2|32664575_32679010_BIRC6	7	5	0	0.146061	0.926169
chr7|151917607_151935911_KMT2C	7	5	0	0.146061	0.921794
chr3|180685838_180688146_FXR1	7	5	0	0.146061	0.925437
chr5|72285253_72286691_FCHO2	7	5	0	0.146061	0.924706
chr8|128902834_128903244_PVT1	7	5	0	0.146061	0.923976
chr19|4405908_4409756_CHAF1A	7	5	0	0.146061	0.923247
chr11|35227658_35231601_CD44	7	5	0	0.146061	0.92252
chr19|2213537_2214595_DOT1L	7	5	0	0.146061	0.926902
chrX|84322132_84329397_APOOL	7	5	0	0.146061	0.921068
chr17|953289_1003975_ABR	7	5	5	0.153114	0.964786
chr2|32142994_32157204_MEMO1	16	7	2	0.153114	0.964028
chr1|52975267_52992045_ZCCHC11	10	2	1	0.1538	0.963805
chr5|134705095_134705832_H2AFY	10	2	1	0.1538	0.966829
chr3|169854206_169896726_PHC3	10	2	1	0.1538	0.966071
chr7|74615370_74618329_GTF2IP1	10	2	1	0.1538	0.965315
chr8|618597_624047_ERICH1	10	2	1	0.1538	0.964559
chr3|43341245_43345284_SNRK	10	2	1	0.1538	0.967588
chr1|243468014_243507633_SDCCAG8	10	2	1	0.1538	0.963052
chr12|27867712_27877119_MRPS35	6	2	4	0.157009	0.982382
chr6|107031202_107050797_RTN4IP1	6	2	4	0.157009	0.981615
chr16|4516153_4519466_NMRAL1	13	10	3	0.157546	0.984205
chr3|138289159_138290198_CEP70	10	2	4	0.157546	0.983438
chr16|18852886_18856973_SMG1	10	2	4	0.157546	0.982673
chr1|46488643_46488885_MAST2	1	1	2	0.158642	0.981109
chr15|64039116_64040057_HERC1	1	1	2	0.158642	0.98797
chr9|123914762_123922580_CNTRL	1	1	2	0.158642	0.987203
chr2|11347851_11348573_ROCK2	1	1	2	0.158642	0.986437
chrX|118774654_118787003_SEPT6	1	1	2	0.158642	0.985672
chr12|51442816_51451911_LETMD1	1	1	2	0.158642	0.984909
chr16|24762046_24803138_TNRC6A	1	1	2	0.158642	0.984146
chr9|35657747_35658015_RMRP	1	1	2	0.158642	0.983385
chr17|40855757_40882936_EZH1	1	1	2	0.158642	0.956028
chr1|154142875_154145677_TPM3	1	1	2	0.158642	0.981866
chr5|139851823_139866645_ANKHD1	1	1	2	0.158642	0.988738
chr22|28692185_28693840_TTC28	1	1	2	0.158642	0.980352
chr3|27420739_27493989_SLC4A7	1	1	2	0.158642	0.979597
chr8|71550049_71553285_LACTB2	1	1	2	0.158642	0.978843
chr12|53775442_53777406_SP1	1	1	2	0.158642	0.97809
chr14|36094566_36104804_RALGAPA1	1	1	2	0.158642	0.977338
chr12|19407978_19413955_PLEKHA5	1	1	2	0.158642	0.976588
chr1|26873474_26873654_RPS6KA1	1	1	2	0.158642	0.975838
chr6|105192034_105233194_HACE1	1	1	2	0.158642	0.97509
chr19|5591758_5595508_SAFB2	1	1	2	0.158642	0.974343
chr12|124911167_124922542_NCOR2	1	1	2	0.158642	0.973596
chr10|126370175_126370948_RP11-12J10.3	22	11	5	0.158642	0.972852
chr10|61592282_61612460_CCDC6	1	1	2	0.158642	0.972108
chr15|89856134_89857938_FANCI	1	1	2	0.158642	0.971365
chr2|32602655_32626691_BIRC6	1	1	2	0.158642	0.970624
chr20|428532_428718_TBC1D20	1	1	2	0.158642	0.969883
chr12|19498775_19506936_PLEKHA5	1	1	2	0.158642	0.95531
chr4|140258001_140265493_NAA15	1	1	2	0.158642	0.968406
chr21|33057361_33069063_SCAF4	1	1	2	0.158642	0.967669
chr10|22171210_22209892_DNAJC1	1	1	2	0.158642	0.966933
chr10|225933_226068_ZMYND11	1	1	2	0.158642	0.966198
chr6|151669845_151674887_AKAP12	1	1	2	0.158642	0.965465
chr2|168920009_169038600_STK39	1	1	2	0.158642	0.964732
chr10|96602593_96609815_CYP2C19	1	1	2	0.158642	0.964001
chr20|47682728_47689234_CSE1L	1	1	2	0.158642	0.96327
chr19|33584264_33585175_GPATCH1	1	1	2	0.158642	0.962541
chr22|36737414_36745300_MYH9	1	1	2	0.158642	0.961813
chr10|128768965_128860040_DOCK1	22	11	5	0.158642	0.961086
chr1|23397717_23398690_KDM1A	1	1	2	0.158642	0.96036
chr9|88292350_88327481_AGTPBP1	1	1	2	0.158642	0.959635
chr3|182804480_182810333_MCCC1	1	1	2	0.158642	0.958912
chr3|11849306_11858811_TAMM41	1	1	2	0.158642	0.958189
chr5|158699030_158702254_UBLCP1	1	1	2	0.158642	0.957468
chr5|40728446_40747121_TTC33	1	1	2	0.158642	0.956747
chr7|105099614_105105861_PUS7	1	1	2	0.158642	0.982625
chr7|26232114_26237352_HNRNPA2B1	1	1	2	0.158642	0.969144
chr14|103336521_103342862_TRAF3	3	5	2	0.159898	0.962148
chr11|755878_760253_TALDO1	3	5	2	0.159898	0.961426
chr12|27802942_27820253_PPFIBP1	3	5	2	0.159898	0.960706
chr2|113057425_113069514_ZC3H6	9	1	2	0.160025	0.960747
chr19|46878860_46879831_PPP5C	9	1	2	0.160025	0.960028
chr17|131558_177370_RPH3AL	9	1	2	0.160025	0.95931
chr1|200729966_200784772_CAMSAP2	15	5	2	0.160209	0.959699
chr1|21076215_21100103_HP1BP3	15	5	2	0.160209	0.958982
chr8|28570973_28575724_EXTL3	15	5	2	0.160209	0.958266
chr19|21216261_21216990_ZNF430	15	5	2	0.160209	0.957552
chr2|136379063_136437894_R3HDM1	4	0	0	0.161043	0.946996
chr3|136191254_136221621_STAG1	4	0	0	0.161043	0.961099
chrX|53622146_53634660_HUWE1	4	0	0	0.161043	0.960384
chr1|168266961_168278115_TBX19	4	0	0	0.161043	0.95967
chr1|36823839_36824423_STK40	4	0	0	0.161043	0.958957
chr3|183677520_183696439_ABCC5	4	0	0	0.161043	0.958245
chr3|136170874_136221621_STAG1	4	0	0	0.161043	0.957534
chr2|32117060_32157204_MEMO1	4	0	0	0.161043	0.956824
chr4|152069073_152070713_SH3D19	4	0	0	0.161043	0.956115
chr5|36984777_36986403_NIPBL	4	0	0	0.161043	0.955408
chr15|70979878_70991999_UACA	4	0	0	0.161043	0.954701
chr1|150307405_150307712_PRPF3	4	0	0	0.161043	0.953995
chr1|109427896_109466836_GPSM2	4	0	0	0.161043	0.953291
chr11|34978930_34991833_PDHX	4	0	0	0.161043	0.952587
chr17|35944755_35946657_SYNRG	4	0	0	0.161043	0.951885
chr11|68359043_68367962_PPP6R3	4	0	0	0.161043	0.951183
chr11|108055958_108061227_NPAT	4	0	0	0.161043	0.950483
chr15|90015941_90023639_RHCG	4	0	0	0.161043	0.949783
chr16|68059317_68083453_DUS2	4	0	0	0.161043	0.949085
chr2|160229555_160269056_BAZ2B	4	0	0	0.161043	0.948388
chr14|102792321_102793224_ZNF839	4	0	0	0.161043	0.947691
chr11|47648631_47652639_MTCH2	4	0	0	0.161043	0.879261
chr17|35800605_35802753_TADA2A	4	0	0	0.161043	0.946302
chr17|25630392_25638642_WSB1	4	0	0	0.161043	0.945609
chr10|5838725_5842668_GDI2	4	0	0	0.161043	0.944916
chr3|33633886_33686395_CLASP2	4	0	0	0.161043	0.944225
chr15|72810407_72848248_ARIH1	4	0	0	0.161043	0.943535
chr17|39659905_39661403_KRT13	4	0	0	0.161043	0.942846
chr1|243493841_243507633_SDCCAG8	4	0	0	0.161043	0.942157
chr10|128768965_128817099_DOCK1	4	0	0	0.161043	0.94147
chr1|10703082_10703216_CASZ1	4	0	0	0.161043	0.940784
chr10|127693452_127697119_FANK1	4	0	0	0.161043	0.940099
chr10|7811178_7822270_KIN	4	0	0	0.161043	0.939415
chr5|60214091_60224786_ERCC8	4	0	0	0.161043	0.938731
chr6|136709530_136710655_MAP7	19	12	7	0.161043	0.938049
chr12|51019758_51054102_DIP2B	4	0	0	0.161043	0.937368
chr9|33956076_33989124_UBAP2	4	0	0	0.161043	0.936688
chr8|618597_642612_ERICH1	4	0	0	0.161043	0.936008
chr2|29356520_29380213_CLIP4	4	0	0	0.161043	0.93533
chr17|43481485_43481634_ARHGAP27	4	0	0	0.161043	0.934653
chr19|45871887_45872405_ERCC2	4	0	0	0.161043	0.933977
chr10|12039670_12046726_UPF2	4	0	0	0.161043	0.933301
chr9|115166274_115181238_HSDL2	4	0	0	0.161043	0.932627
chr7|74216325_74234553_GTF2IRD2	4	0	0	0.161043	0.931954
chr4|56269402_56284152_TMEM165	4	0	0	0.161043	0.931281
chr3|195698193_195706737_SDHAP1	4	0	0	0.161043	0.93061
chr7|102665509_102669865_FBXL13	4	0	0	0.161043	0.929939
chr12|69109406_69125499_NUP107	4	0	0	0.161043	0.92927
chr14|35245124_35252438_BAZ1A	4	0	0	0.161043	0.928601
chr13|79908478_79953042_RBM26	4	0	0	0.161043	0.927934
chr10|52279590_52350007_SGMS1	4	0	0	0.161043	0.927267
chr15|45445577_45456116_DUOX1	4	0	0	0.161043	0.926601
chr3|193151633_193210949_ATP13A4	4	0	0	0.161043	0.925937
chr1|54272097_54298264_NDC1	4	0	0	0.161043	0.925273
chr1|179955303_179966310_CEP350	4	0	0	0.161043	0.92461
chr19|4408899_4409756_CHAF1A	4	0	0	0.161043	0.923948
chr20|31376659_31380576_DNMT3B	4	0	0	0.161043	0.923287
chr3|47087976_47103836_SETD2	4	0	0	0.161043	0.922627
chr7|76871007_76916894_CCDC146	4	0	0	0.161043	0.921968
chr15|77059258_77067458_SCAPER	4	0	0	0.161043	0.92131
chr13|50495613_50502221_SPRYD7	4	0	0	0.161043	0.920653
chr12|8990035_8998098_A2ML1	4	0	0	0.161043	0.919997
chr2|128525762_128528578_WDR33	4	0	0	0.161043	0.919342
chrX|122767803_122772878_THOC2	4	0	0	0.161043	0.918687
chr14|93276598_93282766_GOLGA5	4	0	0	0.161043	0.918034
chr1|78267015_78309092_FAM73A	4	0	0	0.161043	0.917381
chr12|49436343_49442552_KMT2D	4	0	0	0.161043	0.91673
chr18|19345732_19348713_MIB1	4	0	0	0.161043	0.916079
chr2|20482707_20527139_PUM2	4	0	0	0.161043	0.91543
chr1|154197559_154214041_UBAP2L	4	0	0	0.161043	0.914781
chr8|27361120_27364511_EPHX2	4	0	0	0.161043	0.914133
chr2|109345587_109352705_RANBP2	4	0	0	0.161043	0.913486
chr10|70246900_70253327_SLC25A16	4	0	0	0.161043	0.91284
chr12|124882664_124887107_NCOR2	4	0	0	0.161043	0.912195
chr17|36614345_36619623_ARHGAP23	4	0	0	0.161043	0.911551
chr17|64171161_64179425_CEP112	4	0	0	0.161043	0.910907
chr1|76198328_76200556_ACADM	4	0	0	0.161043	0.910265
chr2|55785910_55816092_SMEK2	4	0	0	0.161043	0.909623
chr1|150997086_150998149_PRUNE	4	0	0	0.161043	0.908983
chr10|16526335_16528616_PTER	4	0	0	0.161043	0.908343
chr5|160016598_160034093_ATP10B	4	0	0	0.161043	0.907704
chr12|27521194_27523163_ARNTL2	4	0	0	0.161043	0.907067
chr22|38019333_38019640_GGA1	4	0	0	0.161043	0.90643
chr4|54249939_54319300_FIP1L1	4	0	0	0.161043	0.905793
chr17|60087910_60140662_MED13	4	0	0	0.161043	0.905158
chr3|171330068_171410232_PLD1	4	0	0	0.161043	0.904524
chr15|85657103_85661070_PDE8A	4	0	0	0.161043	0.903891
chr5|98209296_98215432_CHD1	4	0	0	0.161043	0.903258
chr16|70690504_70691024_IL34	4	0	0	0.161043	0.902626
chr16|46702841_46711310_VPS35	4	0	0	0.161043	0.901996
chr14|92454627_92466452_TRIP11	4	0	0	0.161043	0.901366
chr7|66514935_66520874_TYW1	4	0	0	0.161043	0.900737
chr3|150293435_150299533_EIF2A	4	0	0	0.161043	0.900109
chr16|88008653_88039871_BANP	4	0	0	0.161043	0.899481
chr5|172507587_172518404_CREBRF	4	0	0	0.161043	0.898855
chr6|109080620_109081606_LINC00222	4	0	0	0.161043	0.898229
chr17|27248705_27251320_PHF12	4	0	0	0.161043	0.897605
chr17|39658625_39659695_KRT13	4	0	0	0.161043	0.896981
chr13|53000066_53009017_VPS36	4	0	0	0.161043	0.896358
chr6|13652890_13697128_RANBP9	4	0	0	0.161043	0.895736
chr17|42290672_42293021_UBTF	4	0	0	0.161043	0.895115
chr11|3794861_3797251_NUP98	4	0	0	0.161043	0.894495
chr5|149921131_149929349_NDST1	4	0	0	0.161043	0.893875
chr9|92008476_92017931_SEMA4D	4	0	0	0.161043	0.893257
chr11|34952950_34991833_PDHX	4	0	0	0.161043	0.892639
chr8|48320422_48353104_SPIDR	4	0	0	0.161043	0.892022
chr21|47817178_47822397_PCNT	4	0	0	0.161043	0.891406
chr1|109533875_109547337_WDR47	4	0	0	0.161043	0.890791
chr17|1451589_1461853_PITPNA	4	0	0	0.161043	0.890176
chr14|88883054_88899556_SPATA7	4	0	0	0.161043	0.889563
chr7|157015947_157018233_UBE3C	4	0	0	0.161043	0.88895
chr2|71645731_71655781_ZNF638	4	0	0	0.161043	0.888338
chr16|48594664_48596355_N4BP1	4	0	0	0.161043	0.887727
chr8|38677039_38678153_TACC1	4	0	0	0.161043	0.887117
chr21|38480691_38536517_TTC3	4	0	0	0.161043	0.886508
chr12|64878082_64879797_TBK1	4	0	0	0.161043	0.8859
chr12|53207407_53207631_KRT4	4	0	0	0.161043	0.885292
chrX|40518478_40518859_MED14	4	0	0	0.161043	0.884685
chr16|50820765_50827575_CYLD	4	0	0	0.161043	0.884079
chr8|133816063_133837616_PHF20L1	4	0	0	0.161043	0.883474
chr9|5732387_5738538_KIAA1432	4	0	0	0.161043	0.88287
chr12|14587273_14591201_ATF7IP	4	0	0	0.161043	0.882266
chr21|17150222_17191165_USP25	4	0	0	0.161043	0.881664
chr7|91669987_91674527_AKAP9	4	0	0	0.161043	0.881062
chr11|128963515_128994789_ARHGAP32	4	0	0	0.161043	0.880461
chr17|39658625_39659064_KRT13	4	0	0	0.161043	0.879861
chr5|179315102_179321614_TBC1D9B	4	0	0	0.161043	0.961815
chr10|105777917_105778666_SLK	14	4	2	0.163738	0.893371
chr16|29845053_29845387_MVP	11	7	1	0.165304	0.901299
chr6|3076997_3078169_RIPK1	11	7	1	0.165304	0.900687
chrX|84558411_84563222_POF1B	11	7	1	0.165304	0.900075
chr6|144808683_144814592_UTRN	11	7	1	0.165304	0.899464
chr1|35824525_35827390_ZMYM4	11	7	1	0.165304	0.898854
chr12|56182858_56194684_SARNP	2	4	2	0.165426	0.898298
chrX|37265461_37285253_PRRG1	2	4	2	0.165426	0.892854
chr10|96534814_96541754_CYP2C19	2	4	2	0.165426	0.89769
chr22|22160138_22162135_MAPK1	9	7	1	0.165426	0.897082
chr2|131688524_131704208_ARHGEF4	9	7	1	0.165426	0.896476
chr7|156758963_156759786_NOM1	2	4	2	0.165426	0.89587
chr16|30675535_30678943_FBRS	2	4	2	0.165426	0.895265
chr9|114904599_114919893_SUSD1	2	4	2	0.165426	0.894661
chr9|128103455_128109220_GAPVD1	2	4	2	0.165426	0.894058
chr9|131114916_131115820_SLC27A4	9	7	1	0.165426	0.893455
chr10|126370175_126384781_RP11-12J10.3	9	7	1	0.165426	0.898907
chr1|29481207_29481422_SRSF4	17	5	4	0.168824	0.910582
chr7|158580694_158591763_ESYT2	17	5	4	0.168824	0.909969
chr10|15863654_15885271_FAM188A	12	4	1	0.1692	0.911382
chrY|21749095_21749393_TXLNG2P	5	5	4	0.169312	0.911376
chr1|27269150_27269556_NUDC	18	7	3	0.169312	0.910765
chr15|59179173_59179739_SLTM	15	11	4	0.170068	0.914214
chr3|47651555_47663831_SMARCC1	8	1	3	0.170068	0.913602
chr17|3969740_3976050_ZZEF1	5	0	2	0.170301	0.914243
chr6|82900789_82914675_IBTK	5	0	2	0.170301	0.913631
chr7|40037092_40041630_CDK13	5	0	2	0.170301	0.91302
chr11|77090285_77091039_PAK1	5	0	2	0.170301	0.912409
chr17|49340634_49346265_UTP18	11	2	2	0.171923	0.920483
chr1|205693053_205698749_NUCKS1	11	2	2	0.171923	0.919868
chr1|201981564_201981746_ELF3	10	7	1	0.172858	0.924255
chr15|33256307_33261678_FMN1	4	1	3	0.173095	0.924903
chr15|55516086_55527154_RAB27A	4	1	3	0.173095	0.924287
chr19|45766370_45766625_MARK4	19	11	4	0.173095	0.923671
chr19|38597176_38610522_SIPA1L3	4	1	3	0.173095	0.923057
chr11|67953247_67957619_SUV420H1	4	1	3	0.173095	0.922443
chr2|106739425_106782539_UXS1	19	11	4	0.173095	0.92183
chr2|171884848_171902872_TLK1	4	1	3	0.173095	0.921218
chr6_ssto_hap7|2041961_2042240_FLOT1	3	0	2	0.173417	0.918663
chr1|155874101_155874595_RIT1	3	0	2	0.173417	0.921709
chr11|70251370_70253697_CTTN	3	0	2	0.173417	0.921098
chr3|167754623_167759262_GOLIM4	3	0	2	0.173417	0.920488
chr3|19992297_19992553_RAB5A	3	0	2	0.173417	0.919879
chr17|54978779_54981849_TRIM25	3	0	2	0.173417	0.91927
chr1|94964157_94965170_ABCD3	3	0	2	0.173417	0.92232
chr15|64004973_64008672_HERC1	3	0	2	0.173417	0.918056
chr11|93523739_93527201_MED17	3	0	2	0.173417	0.91745
chr14|105359472_105359833_CEP170B	3	0	2	0.173417	0.916845
chr19|13054570_13054684_CALR	3	0	2	0.173417	0.912631
chr9|77599822_77632364_C9orf41	3	0	2	0.173417	0.915637
chr17|36517593_36533668_SOCS7	3	0	2	0.173417	0.915034
chr6|117010482_117013555_KPNA5	20	12	5	0.173417	0.91024
chr4|54249939_54257665_FIP1L1	3	0	2	0.173417	0.913831
chr17|79532530_79539114_NPLOC4	3	0	2	0.173417	0.913231
chr9|125047447_125054119_MRRF	3	0	2	0.173417	0.916241
chr22|20918736_20922918_MED15	3	0	2	0.173417	0.912032
chr20|32207322_32217720_CBFA2T2	3	0	2	0.173417	0.911434
chr3|169835013_169847340_PHC3	3	0	2	0.173417	0.910837
chr5|40771820_40777688_PRKAA1	3	0	2	0.173417	0.909645
chr3|100013930_100016889_TBC1D23	3	0	2	0.173417	0.914432
chr15|43102811_43132631_TTBK2	2	4	1	0.175455	0.919733
chr13|50025688_50042096_SETDB2	2	4	1	0.175455	0.919132
chr6|84894904_84913814_KIAA1009	2	4	1	0.175455	0.918532
chr6|167435896_167438382_FGFR1OP	2	4	1	0.175455	0.917932
chr12|124218472_124221818_ATP6V0A2	2	4	1	0.175455	0.917333
chr13|53000066_53007883_VPS36	2	4	1	0.175455	0.916735
chr1|67411832_67428843_MIER1	2	4	1	0.175455	0.916138
chr12|57065532_57066849_PTGES3	2	4	1	0.175455	0.915542
chr1|46032240_46032692_AKR1A1	2	4	1	0.175455	0.914946
chr16|19627435_19659204_C16orf62	2	4	1	0.175455	0.914351
chr3|47079155_47103836_SETD2	2	4	1	0.175455	0.913757
chr10|909682_931700_LARP4B	6	1	0	0.176439	0.908256
chr9|271626_289581_DOCK8	6	1	0	0.176439	0.917687
chr1|232596632_232619712_SIPA1L2	11	3	1	0.176439	0.917091
chr1|28116072_28120143_STX12	6	1	0	0.176439	0.916497
chr7|74171151_74172333_GTF2I	6	1	0	0.176439	0.915903
chr18|19116002_19148055_ESCO1	6	1	0	0.176439	0.915311
chr16|21030945_21053525_DNAH3	6	1	0	0.176439	0.891649
chr9|33956076_33996331_UBAP2	6	1	0	0.176439	0.914127
chr13|53196123_53201713_HNRNPA1L2	6	1	0	0.176439	0.913537
chr7|27668989_27672064_HIBADH	6	1	0	0.176439	0.912947
chr13|43528083_43544806_EPSTI1	3	4	3	0.176439	0.912358
chr2|242396161_242415402_FARP2	6	1	0	0.176439	0.91177
chr10|35302626_35320547_CUL2	6	1	0	0.176439	0.911182
chr10|128768965_129202693_DOCK1	6	1	0	0.176439	0.910596
chr7|135262543_135277940_NUP205	3	4	3	0.176439	0.91001
chr1|202742245_202743863_KDM5B	6	1	0	0.176439	0.909424
chr16|4952406_4960950_PPL	6	1	0	0.176439	0.90884
chr3|12785398_12791339_TMEM40	6	1	0	0.176439	0.918282
chr8|27151596_27156076_TRIM35	6	1	0	0.176439	0.907673
chr5|160097469_160115101_ATP10B	6	1	0	0.176439	0.907091
chr5|32268806_32276848_MTMR12	6	1	0	0.176439	0.90651
chr5|154169884_154191200_LARP1	3	4	3	0.176439	0.905929
chr15|78762873_78764266_IREB2	6	1	0	0.176439	0.905349
chr7|44684925_44687358_OGDH	6	1	0	0.176439	0.90477
chr11|35222628_35231601_CD44	11	3	1	0.176439	0.904191
chr12|26703179_26784992_ITPR2	6	1	0	0.176439	0.903613
chr17|39674581_39674713_KRT15	6	1	0	0.176439	0.903036
chr1|232596632_232607274_SIPA1L2	6	1	0	0.176439	0.90246
chr3|119582265_119595355_GSK3B	6	1	0	0.176439	0.901885
chr10|105767934_105770666_SLK	6	1	0	0.176439	0.90131
chr15|72030070_72040933_THSD4	6	1	0	0.176439	0.900736
chr2|168869143_168986268_STK39	11	3	1	0.176439	0.892211
chr7|91621471_91632549_AKAP9	6	1	0	0.176439	0.89959
chr16|16146580_16150152_ABCC1	6	1	0	0.176439	0.899018
chr1|89236034_89237562_PKN2	3	4	3	0.176439	0.898447
chr7|44739739_44741214_OGDH	6	1	0	0.176439	0.897876
chr5|176963358_176966148_FAM193B	20	8	4	0.176439	0.897306
chr11|128963515_129034322_ARHGAP32	6	1	0	0.176439	0.896737
chr1|152286514_152286656_FLG-AS1	6	1	0	0.176439	0.896169
chrX|13767545_13773361_OFD1	6	1	0	0.176439	0.895602
chr21|45165959_45168961_PDXK	6	1	0	0.176439	0.895035
chr17|39659601_39661403_KRT13	6	1	0	0.176439	0.894469
chr2|85595808_85596953_ELMOD3	3	4	3	0.176439	0.893903
chr16|88694029_88695262_ZC3H18	6	1	0	0.176439	0.893339
chr13|46559431_46594692_ZC3H13	6	1	0	0.176439	0.892775
chr14|89041036_89076147_ZC3H14	6	1	0	0.176439	0.900162
chr2|10126251_10133372_GRHL1	6	1	0	0.176439	0.914719
chr10|52220432_52350007_SGMS1	8	1	1	0.177195	0.894909
chr19|47856010_47856992_DHX34	8	1	1	0.177195	0.894345
chr2|27573180_27573499_GTF3C2	8	1	1	0.177195	0.893783
chr13|78130730_78146324_SCEL	8	1	1	0.177195	0.89322
chr15|76584771_76588078_ETFA	8	1	1	0.177195	0.892659
chr7|33185853_33217203_BBS9	8	1	1	0.177195	0.892098
chr15|93540186_93545547_CHD2	14	10	3	0.181481	0.913103
chr16|89371613_89383483_ANKRD11	18	9	3	0.182584	0.918076
chr7|136935976_136939721_PTN	18	9	3	0.182584	0.9175
chr3|3819408_3830758_SUMF1	18	9	3	0.182584	0.916925
chr8|18656804_18662408_PSD3	16	10	3	0.183099	0.918935
chr2|58425728_58459247_FANCL	7	2	4	0.183099	0.91836
chr9|117399269_117401006_C9orf91	8	3	0	0.185349	0.925589
chr9|78682870_78749128_PCSK5	8	3	0	0.185349	0.928482
chr6|149691044_149700654_TAB2	8	3	0	0.185349	0.927902
chr7|121753171_121773795_AASS	8	3	0	0.185349	0.927323
chr1|93029198_93101893_EVI5	8	3	0	0.185349	0.926744
chr9|33351557_33352717_NFX1	8	3	0	0.185349	0.926166
chr6|76331247_76357517_SENP6	8	3	0	0.185349	0.92157
chr9|33948371_33996331_UBAP2	8	3	0	0.185349	0.925013
chr4|144336629_144361535_GAB1	8	3	0	0.185349	0.924437
chr19|6742977_6743847_TRIP10	8	3	0	0.185349	0.923862
chr7|44005465_44012922_POLR2J4	8	3	0	0.185349	0.923288
chr5|137904613_137906830_HSPA9	8	3	0	0.185349	0.922715
chr14|76633005_76662315_GPATCH2L	8	3	0	0.185349	0.922142
chr10|34648074_34673182_PARD3	8	3	0	0.185349	0.929062
chr12|122812493_122812973_CLIP1	8	4	0	0.185619	0.922342
chr19|325634_336173_MIER2	8	4	0	0.185619	0.921771
chr21|47746290_47787054_PCNT	8	4	0	0.185619	0.9212
chr15|86311247_86313051_KLHL25	8	4	0	0.185619	0.92063
chr12|72036215_72038098_ZFC3H1	8	4	0	0.185619	0.920061
chr2|40655612_40657441_SLC8A1	8	4	0	0.185619	0.919492
chr22|41670603_41677086_RANGAP1	8	4	0	0.185619	0.918924
chr12|2931959_2933418_ITFG2	8	4	0	0.185619	0.918357
chr8|102555468_102661727_GRHL2	8	4	0	0.185619	0.91779
chr10|89527429_89536184_ATAD1	8	4	0	0.185619	0.917224
chr11|2991032_2993473_NAP1L4	8	4	0	0.185619	0.916659
chr12|93192667_93202932_EEA1	8	4	0	0.185619	0.916095
chr17|39659595_39661403_KRT13	8	4	0	0.185619	0.915531
chr18|20569183_20581692_RBBP8	8	4	0	0.185619	0.914406
chr10|29801663_29820217_SVIL	8	4	0	0.185619	0.914968
chr10|128768965_128908618_DOCK1	22	10	5	0.185823	0.904293
chr10|103427642_103436193_FBXW4	22	10	5	0.185823	0.914285
chr14|56119734_56125332_KTN1	1	2	2	0.185823	0.913724
chr12|56956200_56965639_RBMS2	1	2	2	0.185823	0.913164
chr4|159634270_159636836_PPID	1	2	2	0.185823	0.912604
chr3|152163070_152165562_MBNL1	1	2	2	0.185823	0.912046
chr4|3184080_3190820_HTT	1	2	2	0.185823	0.911487
chr4|187584452_187630999_FAT1	1	2	2	0.185823	0.91093
chr15|32819013_32825569_RP11-632K20.7	22	10	5	0.185823	0.910373
chr1|213244347_213290752_RPS6KC1	1	2	2	0.185823	0.909817
chr7|92146589_92148392_PEX1	1	2	2	0.185823	0.909262
chr12|93219941_93246801_EEA1	1	2	2	0.185823	0.908707
chr4|149356255_149358014_NR3C2	1	2	2	0.185823	0.908153
chr14|39746137_39796226_RP11-407N17.3	1	2	2	0.185823	0.907599
chr10|24813251_24817048_KIAA1217	1	2	2	0.185823	0.907047
chr22|38046158_38046732_SH3BP1	1	2	2	0.185823	0.906495
chr11|85701292_85742653_PICALM	1	2	2	0.185823	0.905943
chr5|130515787_130522802_LYRM7	1	2	2	0.185823	0.899922
chr8|61653817_61655656_CHD7	22	10	5	0.185823	0.904842
chr1|113119607_113126748_ST7L	1	2	2	0.185823	0.914847
chr1|17975048_17991090_ARHGEF10L	1	2	2	0.185823	0.903744
chr3|37336469_37343823_GOLGA4	1	2	2	0.185823	0.903196
chr1|220178589_220180680_EPRS	1	2	2	0.185823	0.902649
chr10|86177526_86185649_CCSER2	1	2	2	0.185823	0.902102
chr10|52220432_52226692_SGMS1	1	2	2	0.185823	0.901556
chr2|239090705_239103511_ILKAP	1	2	2	0.185823	0.901011
chr1|42730785_42776781_FOXJ3	1	2	2	0.185823	0.900466
chr3|52712515_52713742_PBRM1	1	2	2	0.185823	0.905392
chr5|56542126_56546968_GPBP1	9	8	2	0.186795	0.903538
chr11|94178975_94180604_MRE11A	9	8	2	0.186795	0.904083
chr18|77488906_77496521_CTDP1	9	8	2	0.186795	0.902993
chr13|31204971_31205611_USPL1	4	0	2	0.187512	0.902106
chr1|235643369_235658138_B3GALNT2	4	0	2	0.187512	0.905366
chr9|20907148_20933102_FOCAD	4	0	2	0.187512	0.904821
chr1|14099572_14109326_PRDM2	19	12	5	0.187512	0.904277
chr7|102039994_102047945_PRKRIP1	4	0	2	0.187512	0.903733
chr12|125436943_125438757_DHX37	4	0	2	0.187512	0.90319
chr6|7402835_7411684_RIOK1	4	0	2	0.187512	0.902647
chr10|24783428_24802363_KIAA1217	4	0	2	0.187512	0.905912
chr16|53288349_53308214_CHD9	15	8	2	0.187579	0.898653
chr13|78173823_78176259_SCEL	15	8	2	0.187579	0.901347
chr4|119252870_119259469_PRSS12	8	4	5	0.187579	0.900806
chr4|108603170_108622441_PAPSS1	15	8	2	0.187579	0.900267
chr20|46252654_46262380_NCOA3	15	8	2	0.187579	0.899728
chr7|74157787_74159280_GTF2I	15	8	2	0.187579	0.89919
chr6|76344422_76388643_SENP6	15	8	2	0.187579	0.901887
chr3|185638891_185641772_TRA2B	11	2	3	0.189442	0.907037
chr7|152007050_152012423_KMT2C	15	10	3	0.191336	0.915555
chr14|71880664_71996087_SIPA1L1	8	2	4	0.191336	0.915009
chr12|120995084_120995485_RNF10	8	2	4	0.191336	0.914463
chr18|56585502_56587865_ZNF532	8	2	4	0.191336	0.913918
chr11|62491058_62491898_HNRNPUL2-BSCL2	4	4	0	0.194348	0.925547
chr1|62321701_62350080_INADL	4	4	0	0.194348	0.9272
chr4|144449020_144451679_SMARCA5	4	4	0	0.194348	0.926648
chr11|119545868_119549475_PVRL1	4	4	0	0.194348	0.926097
chr2|102472438_102476326_MAP4K4	4	4	0	0.194348	0.927752
chr10|75331178_75336119_USP54	4	4	0	0.194348	0.924997
chr18|12366963_12371690_AFG3L2	4	4	0	0.194348	0.924448
chr5|125939261_125939875_PHAX	4	4	0	0.194348	0.9239
chr11|68369330_68370960_PPP6R3	4	4	0	0.194348	0.923352
chr8|124346117_124348772_ATAD2	4	4	0	0.194348	0.922805
chr9|19070216_19096767_HAUS6	4	4	0	0.194348	0.922259
chr8|42202470_42214910_POLB	4	4	0	0.194348	0.921713
chr12|53201244_53201427_KRT4	4	4	0	0.194348	0.921168
chr22|30221075_30228331_ASCC2	4	4	0	0.194348	0.920624
chr21|32537278_32575328_TIAM1	4	4	0	0.194348	0.92008
chr16|11114049_11220003_CLEC16A	19	8	7	0.194348	0.919537
chr12|96692646_96694138_CDK17	4	4	0	0.194348	0.918994
chr14|74495886_74512833_CCDC176	4	4	0	0.194348	0.918452
chr19|55610151_55614936_PPP1R12C	4	4	0	0.194348	0.917911
chr7|5023301_5028808_RNF216P1	4	4	0	0.194348	0.917371
chr1|59805629_59844509_FGGY	4	4	0	0.194348	0.916831
chr3|171426544_171443866_PLD1	12	6	1	0.195582	0.922109
chr5|70805291_70806978_BDP1	12	6	1	0.195582	0.921567
chr19|16192722_16197350_TPM4	15	4	4	0.196401	0.924883
chr17|526772_530556_VPS53	1	3	1	0.196675	0.918617
chr9|36197547_36199093_CLTA	1	3	1	0.196675	0.925086
chr7|92199136_92210917_FAM133B	1	3	1	0.196675	0.924544
chr2|62100136_62103369_CCT4	1	3	1	0.196675	0.924002
chr15|60674540_60678285_ANXA2	1	3	1	0.196675	0.923461
chr12|53201199_53201427_KRT4	1	3	1	0.196675	0.92292
chr10|75576780_75583842_CAMK2G	1	3	1	0.196675	0.92238
chr2|29129325_29137074_WDR43	1	3	1	0.196675	0.921841
chr14|58690339_58690574_ACTR10	1	3	1	0.196675	0.921302
chr1|108138833_108152587_VAV3	1	3	1	0.196675	0.920764
chr10|70719561_70720005_DDX21	22	9	6	0.196675	0.910657
chr21|42861433_42866505_TMPRSS2	1	3	1	0.196675	0.919689
chr6|157150360_157256710_ARID1B	1	3	1	0.196675	0.919153
chr7|32672154_32718742_DPY19L1P1	1	3	1	0.196675	0.92563
chr1|93687165_93730458_CCDC18	1	3	1	0.196675	0.918082
chr2|168920009_168986268_STK39	22	9	6	0.196675	0.917548
chr16|2806334_2807946_SRRM2	1	3	1	0.196675	0.917014
chr1|202396167_202418299_PPP1R12B	1	3	1	0.196675	0.916481
chr16|1607935_1657298_IFT140	1	3	1	0.196675	0.915948
chr2|170728745_170735084_UBR3	1	3	1	0.196675	0.915417
chr21|34787194_34793992_IFNGR2	1	3	1	0.196675	0.910131
chr13|41826780_41835051_MTRF1	1	3	1	0.196675	0.914355
chr8|26196405_26223922_PPP2R2A	1	3	1	0.196675	0.913825
chr16|19627435_19628130_C16orf62	1	3	1	0.196675	0.913295
chr9|140109654_140109829_NDOR1	1	3	1	0.196675	0.912766
chr17|39914080_39914650_JUP	1	3	1	0.196675	0.912238
chr6|159204551_159210403_EZR	1	3	1	0.196675	0.91171
chr22|17525762_17528316_CECR7	1	3	1	0.196675	0.911183
chr15|40475914_40488975_BUB1B	1	3	1	0.196675	0.920226
chr7|24659670_24690331_MPP6	1	3	1	0.196675	0.914885
chr1|151139409_151139890_SCNM1	7	7	4	0.20127	0.930857
chr12|1289705_1299218_ERC1	16	5	3	0.20127	0.930321
chr12|124856567_124862930_NCOR2	6	6	4	0.20145	0.930616
chr19|5653125_5654467_SAFB	6	6	4	0.20145	0.93008
chr15|90760670_90763123_SEMA4B	6	6	1	0.201724	0.930812
chr9|136277418_136278041_REXO4	6	6	1	0.201724	0.930276
chr5|65284462_65310553_ERBB2IP	6	6	1	0.201724	0.929741
chr6|18160113_18166609_KDM1B	17	6	6	0.201724	0.929207
chr3|71064699_71102924_FOXP1	17	6	6	0.201724	0.928673
chr19|10906047_10909248_DNM2	7	1	3	0.20193	0.929087
chr2|165548730_165586625_COBLL1	7	1	3	0.20193	0.928554
chr16|11214471_11220003_CLEC16A	7	1	3	0.20193	0.928021
chr2|58449076_58459247_FANCL	16	11	4	0.20193	0.927489
chr4|52729602_52744020_DCUN1D4	5	4	4	0.202704	0.93051
chr16|28177828_28181230_XPO6	5	4	4	0.202704	0.929977
chr14|50130032_50141145_POLE2	5	4	4	0.202704	0.929445
chr10|116247716_116251637_ABLIM1	18	8	3	0.202704	0.928914
chr19|18258252_18258434_MAST3	13	3	3	0.203715	0.933012
chr1|70758070_70781249_ANKRD13C	13	3	3	0.203715	0.93248
chr13|21742126_21742538_SKA3	10	9	4	0.203715	0.931947
chr19|34921480_34955036_UBA2	7	2	0	0.204054	0.930843
chr18|6263945_6312055_L3MBTL4	7	2	0	0.204054	0.932435
chr12|19511161_19514640_PLEKHA5	7	2	0	0.204054	0.931903
chr1|58992932_59004982_OMA1	7	2	0	0.204054	0.931373
chr5|32395264_32400308_ZFR	7	2	0	0.204054	0.925051
chr3|157839891_157921034_RSRC1	7	2	0	0.204054	0.930313
chr7|5941287_5963593_CCZ1	7	2	0	0.204054	0.929784
chr8|105080739_105161076_RIMS2	7	2	0	0.204054	0.929256
chr6|167435896_167458064_RP11-517H2.6	7	2	0	0.204054	0.928728
chr2|42513408_42531691_EML4	7	2	0	0.204054	0.928201
chr2|120830753_120836157_EPB41L5	7	2	0	0.204054	0.927675
chr5|32379220_32390543_ZFR	7	2	0	0.204054	0.927149
chr12|9073580_9074346_PHC1	7	2	0	0.204054	0.926624
chr15|77046148_77067458_SCAPER	7	2	0	0.204054	0.926099
chr3|169831147_169847340_PHC3	7	2	0	0.204054	0.925575
chr2|44931421_44942492_CAMKMT	7	2	0	0.204054	0.932967
chr1|8716031_8716500_RERE	18	6	4	0.20423	0.925326
chr20|40141484_40143591_CHD6	5	6	3	0.20423	0.924803
chr1|155896466_155896947_KIAA0907	5	6	3	0.20423	0.924281
chr15|43120125_43132631_TTBK2	12	5	1	0.20644	0.933755
chr2|99786012_99787892_MITD1	11	7	6	0.20644	0.933228
chr12|72020039_72022817_ZFC3H1	12	5	1	0.20644	0.932702
chr10|28408579_28420620_MPP7	12	5	1	0.20644	0.932176
chr3|107429298_107451870_BBX	12	5	1	0.20644	0.931652
chr9|96233422_96261168_FAM120A	20	10	4	0.206452	0.931185
chr2|96517441_96525822_ANKRD36C	3	2	3	0.206452	0.930661
chr17|62747924_62760666_hsa-mir-6080	3	2	3	0.206452	0.930138
chr15|52161413_52194233_TMOD3	20	10	4	0.206452	0.929616
chr3|155547476_155560408_SLC33A1	2	3	0	0.208674	0.93125
chr2|131812844_131813268_FAM168B	2	3	0	0.208674	0.938567
chr12|53925527_53931336_RP11-793H13.10	2	3	0	0.208674	0.93804
chr9|134019666_134022971_NUP214	2	3	0	0.208674	0.937514
chrX|77227117_77258733_ATP7A	2	3	0	0.208674	0.936989
chr17|74080688_74081394_EXOC7	2	3	0	0.208674	0.936464
chr21|16225594_16230029_AF127936.7	2	3	0	0.208674	0.93594
chr13|25049609_25052414_PARP4	2	3	0	0.208674	0.935417
chr15|22835915_22846952_TUBGCP5	2	3	0	0.208674	0.934894
chr20|39830696_39833706_ZHX3	2	3	0	0.208674	0.934372
chr2|109455640_109473426_CCDC138	2	3	0	0.208674	0.93385
chr16|11969617_11990639_GSPT1	2	3	0	0.208674	0.933329
chrX|106390972_106396733_NUP62CL	2	3	0	0.208674	0.932808
chr5|167927595_167929110_RARS	2	3	0	0.208674	0.932288
chr12|459786_463400_KDM5A	2	3	0	0.208674	0.931769
chr22|29736872_29737489_AP1B1	2	3	0	0.208674	0.939093
chr14|81209418_81227957_CEP128	2	3	0	0.208674	0.929697
chr11|17316870_17351844_NUCB2	2	3	0	0.208674	0.930214
chr7|7612066_7613827_MIOS	2	3	0	0.208674	0.930732
chr6|76376427_76388643_SENP6	2	3	0	0.208674	0.929181
chr1|114214355_114216087_MAGI3	2	3	0	0.208674	0.928665
chr3|11849306_11851156_TAMM41	2	3	0	0.208674	0.92815
chr14|31371741_31380368_STRN3	2	3	0	0.208674	0.927635
chr13|31789187_31860956_B3GALTL	2	3	0	0.208674	0.927121
chr7|8095065_8110761_GLCCI1	2	3	0	0.208674	0.926607
chr17|56293448_56294097_MKS1	2	3	0	0.208674	0.926094
chr11|120291461_120348235_ARHGEF12	2	3	0	0.208674	0.925581
chr2|68794472_68839379_APLF	2	3	0	0.208674	0.925069
chr7|26883648_26894509_SKAP2	2	3	0	0.208674	0.924558
chr1|24666252_24668579_GRHL3	2	3	0	0.208674	0.924047
chrX|77270158_77275895_ATP7A	2	3	0	0.208674	0.923537
chr3|50289531_50290616_GNAI2	2	3	0	0.208674	0.923027
chr5|65342180_65350779_ERBB2IP	2	3	0	0.208674	0.922518
chr11|66947549_66999431_KDM2A	2	3	0	0.208674	0.92201
chr9|88211276_88248289_AGTPBP1	2	3	0	0.208674	0.921502
chr8|126369460_126370060_NSMCE2	2	3	0	0.208674	0.920994
chr15|76146726_76165909_UBE2Q2	2	3	0	0.208674	0.920487
chr22|46782298_46785396_CELSR1	2	3	0	0.208674	0.919981
chr1|243433406_243449699_SDCCAG8	2	3	0	0.208674	0.919475
chr12|26864105_26878698_ITPR2	2	3	0	0.208674	0.899691
chr6|7410618_7414623_RIOK1	2	3	0	0.208674	0.918465
chr1|59139244_59150923_MYSM1	2	3	0	0.208674	0.917961
chr20|32224445_32228337_CBFA2T2	2	3	0	0.208674	0.917458
chr8|102555468_102586052_GRHL2	2	3	0	0.208674	0.916955
chr16|11114049_11118778_CLEC16A	2	3	0	0.208674	0.916452
chr5|118813111_118835248_HSD17B4	2	3	0	0.208674	0.91595
chr5|179195850_179198244_MAML1	2	3	0	0.208674	0.915449
chr3|16343132_16345099_OXNAD1	2	3	0	0.208674	0.914948
chr5|138652741_138655190_MATR3	2	3	0	0.208674	0.914448
chr10|73047522_73048304_UNC5B	2	3	0	0.208674	0.913948
chr15|44053621_44055404_PDIA3	2	3	0	0.208674	0.913449
chr1|33745724_33747412_ZNF362	2	3	0	0.208674	0.912951
chr1|15956819_15978390_DDI2	2	3	0	0.208674	0.912453
chr10|34663801_34673182_PARD3	2	3	0	0.208674	0.911955
chr6|7187666_7189555_RREB1	2	3	0	0.208674	0.911458
chr14|35595940_35596817_KIAA0391	2	3	0	0.208674	0.910962
chr19|15295105_15296490_NOTCH3	2	3	0	0.208674	0.910466
chr16|67070541_67116242_CBFB	2	3	0	0.208674	0.90997
chr1|114128008_114137182_MAGI3	2	3	0	0.208674	0.909476
chr17|18768781_18781183_PRPSAP2	2	3	0	0.208674	0.908981
chr9|138741982_138773640_CAMSAP1	2	3	0	0.208674	0.908488
chr8|640897_642612_ERICH1	2	3	0	0.208674	0.907994
chr17|18651253_18661818_FBXW10	2	3	0	0.208674	0.907502
chr20|60831112_60847315_OSBPL2	2	3	0	0.208674	0.907009
chr3|132405103_132435753_NPHP3	2	3	0	0.208674	0.906518
chr10|22193450_22209892_DNAJC1	2	3	0	0.208674	0.906027
chr17|39659917_39661403_KRT13	2	3	0	0.208674	0.905536
chr2|69642316_69659137_NFU1	2	3	0	0.208674	0.905046
chr16|89949758_89952374_TCF25	2	3	0	0.208674	0.904557
chr8|68211443_68213615_ARFGEF1	2	3	0	0.208674	0.904068
chr19|45860527_45864900_ERCC2	2	3	0	0.208674	0.903579
chr3|127778944_127779504_SEC61A1	2	3	0	0.208674	0.903092
chr3|32774914_32776468_CNOT10	2	3	0	0.208674	0.902604
chr13|113170753_113200179_TUBGCP3	2	3	0	0.208674	0.902117
chrX|10031484_10078060_WWC3	2	3	0	0.208674	0.901631
chr6|150004214_150016357_LATS1	2	3	0	0.208674	0.901145
chr12|51064968_51074546_DIP2B	2	3	0	0.208674	0.90066
chr2|32698179_32712868_BIRC6	2	3	0	0.208674	0.900175
chr13|103275226_103280274_TPP2	2	3	0	0.208674	0.91897
chr1|9931244_9938047_CTNNBIP1	18	11	4	0.208813	0.896912
chr8|107691437_107705105_OXR1	18	11	4	0.208813	0.899322
chr2|101521194_101554304_NPAS2	5	1	3	0.208813	0.898839
chr12|69214104_69218431_MDM2	5	1	3	0.208813	0.898356
chr9|100773552_100774754_ANP32B	5	1	3	0.208813	0.897874
chr7|70227855_70236630_AUTS2	5	1	3	0.208813	0.897393
chr18|12999419_13019205_CEP192	18	11	4	0.208813	0.899805
chr7|156956503_156979715_UBE3C	4	5	3	0.210448	0.902968
chr2|242346951_242375953_FARP2	4	5	3	0.210448	0.902485
chr3|169831147_169854453_PHC3	4	5	3	0.210448	0.902002
chr15|57743697_57754090_CGNL1	19	7	4	0.210448	0.901039
chr6|47501337_47522502_CD2AP	4	5	3	0.210448	0.90152
chr5|127474288_127488497_SLC12A2	4	5	3	0.210448	0.903452
chr8|74585341_74652103_STAU2	15	6	2	0.216213	0.925227
chr16|69404385_69406258_TERF2	17	11	4	0.217606	0.930691
chr7|98563318_98569568_TRRAP	6	1	3	0.217606	0.930194
chr19|33390762_33392318_CEP89	6	1	3	0.217606	0.929698
chr9|35546426_35548532_RUSC2	6	1	3	0.217606	0.929203
chr7|2403266_2404164_EIF3B	5	0	1	0.218332	0.930814
chr3|183361267_183390272_KLHL24	5	0	1	0.218332	0.931309
chrX|76812921_76920267_ATRX	5	0	1	0.218332	0.931805
chr1|22073559_22084276_USP48	5	0	1	0.218332	0.930319
chr17|56434828_56436184_RNF43	5	0	1	0.218332	0.929825
chr2|72945231_72958374_EXOC6B	5	0	1	0.218332	0.929331
chr12|12788710_12788908_CREBL2	5	0	1	0.218332	0.927852
chr14|81209418_81244390_CEP128	5	0	1	0.218332	0.928345
chr14|31626045_31638674_HECTD1	5	0	1	0.218332	0.928837
chr3|67568670_67579610_SUCLG2	5	0	1	0.218332	0.927361
chr9|113703700_113735838_LPAR1	5	0	1	0.218332	0.92687
chr14|64465631_64470048_SYNE2	5	0	1	0.218332	0.926379
chr4|48686689_48712715_FRYL	5	0	1	0.218332	0.925889
chr2|165578584_165586625_COBLL1	5	0	1	0.218332	0.920531
chr15|75699395_75705386_SIN3A	5	0	1	0.218332	0.92491
chr10|27821435_27822923_RAB18	5	0	1	0.218332	0.924421
chr19|46334641_46334846_SYMPK	5	0	1	0.218332	0.923933
chr11|34107610_34113603_CAPRIN1	5	0	1	0.218332	0.923446
chr22|41236629_41246884_ST13	5	0	1	0.218332	0.922959
chr12|53233300_53233547_KRT78	5	0	1	0.218332	0.922472
chrX|53588716_53589205_HUWE1	5	0	1	0.218332	0.921986
chr6|47575662_47580272_CD2AP	5	0	1	0.218332	0.921501
chr5|67522117_67522837_PIK3R1	5	0	1	0.218332	0.921016
chr1|151400298_151414681_POGZ	5	0	1	0.218332	0.925399
chr6|42235891_42237586_TRERF1	7	4	0	0.221472	0.93328
chrX|19983161_19988416_CXorf23	7	4	0	0.221472	0.93279
chr12|123798166_123800207_SBNO1	7	4	0	0.221472	0.9323
chr10|81813151_81816161_TMEM254-AS1	7	4	0	0.221472	0.93181
chr4|146080654_146092872_OTUD4	7	4	0	0.221472	0.931321
chr1|10463127_10468197_PGD	7	4	0	0.221472	0.930833
chr8|42862989_42868543_HOOK3	7	4	0	0.221472	0.930345
chr12|46285562_46287504_ARID2	7	4	0	0.221472	0.929858
chr15|43627893_43641243_ADAL	7	4	0	0.221472	0.929371
chr2|122260742_122287901_CLASP1	7	4	0	0.221472	0.928885
chr1|33276191_33276658_YARS	7	4	0	0.221472	0.923568
chr15|80390757_80415142_ZFAND6	7	4	0	0.221472	0.927913
chr3|138244331_138256189_CEP70	7	4	0	0.221472	0.927429
chr6|117010482_117013319_KPNA5	7	4	0	0.221472	0.926944
chr8|98725889_98731417_MTDH	7	4	0	0.221472	0.926461
chr21|40619626_40630598_BRWD1	7	4	0	0.221472	0.925977
chr4|140037802_140060651_ELF2	7	4	0	0.221472	0.925495
chr6|90087389_90097309_RRAGD	7	4	0	0.221472	0.925012
chr14|88945263_88946696_PTPN21	7	4	0	0.221472	0.92453
chr3|136183722_136221621_STAG1	7	4	0	0.221472	0.924049
chr5|77385216_77425131_AP3B1	7	4	0	0.221472	0.928399
chr8|17611225_17613470_MTUS1	4	5	1	0.225186	0.938568
chr16|70292882_70296427_AARS	4	5	1	0.225186	0.93808
chr10|1118055_1126416_WDR37	4	5	1	0.225186	0.937592
chr15|76205543_76209735_FBXO22	4	5	1	0.225186	0.937106
chr16|89484691_89497734_ANKRD11	4	5	1	0.225186	0.936619
chr2|24046127_24046439_ATAD2B	4	5	1	0.225186	0.936133
chr19|17973396_17973529_SNORA68	4	5	1	0.225186	0.935648
chr6|117010482_117026323_KPNA5	4	5	1	0.225186	0.935163
chr6|10702601_10702872_PAK1IP1	5	6	2	0.226592	0.940516
chr6|79752559_79770535_PHIP	5	6	2	0.226592	0.940029
chr10|112356155_112358048_SMC3	18	6	5	0.226592	0.939542
chr5|147495932_147499954_SPINK5	20	9	4	0.227584	0.943166
chr3|12558109_12560696_TSEN2	3	3	3	0.227584	0.942679
chr11|66833366_66834318_RHOD	3	3	3	0.227584	0.942192
chr1|115005725_115007010_TRIM33	15	7	2	0.228482	0.945422
chr1|150198939_150201570_ANP32E	8	5	5	0.228482	0.944934
chr10|103552595_103570071_MGEA5	15	7	2	0.228482	0.944447
chr11|73418464_73429935_RAB6A	15	7	2	0.228482	0.94396
chr5|14673750_14681716_FAM105B	15	7	2	0.228482	0.943474
chr12|32751430_32764217_FGD4	16	5	5	0.231577	0.95576
chr19|34921480_34929671_UBA2	13	4	5	0.232034	0.957157
chr17|39659924_39661403_KRT13	5	4	0	0.232177	0.957253
chr19|15280896_15281636_NOTCH3	5	4	0	0.232177	0.956761
chr10|103552595_103567658_MGEA5	5	4	0	0.232177	0.956269
chr3|47127684_47139571_SETD2	5	4	0	0.232177	0.955778
chr17|74007656_74008170_EVPL	5	4	0	0.232177	0.955287
chr10|13701322_13705509_FRMD4A	5	4	0	0.232177	0.954797
chr3|33863446_33868072_PDCD6IP	5	4	0	0.232177	0.947988
chr1|100127874_100133322_PALMD	5	4	0	0.232177	0.953818
chr2|61709514_61717911_XPO1	5	4	0	0.232177	0.95333
chr13|73347821_73352518_DIS3	5	4	0	0.232177	0.952842
chr16|48381417_48382201_LONP2	5	4	0	0.232177	0.952354
chr7|105103067_105108910_PUS7	5	4	0	0.232177	0.951867
chr22|29517344_29521404_KREMEN1	5	4	0	0.232177	0.95138
chr5|176370335_176385155_UIMC1	5	4	0	0.232177	0.947505
chr1|109773499_109774408_SARS	5	4	0	0.232177	0.950408
chr13|20632714_20641530_ZMYM2	5	4	0	0.232177	0.949923
chr2|174987907_175006728_OLA1	5	4	0	0.232177	0.949439
chr3|169854206_169867032_PHC3	18	8	7	0.232177	0.948954
chr19|11230767_11234020_LDLR	5	4	0	0.232177	0.948471
chr15|93480747_93499879_CHD2	5	4	0	0.232177	0.954308
chr13|77791974_77818086_MYCBP2	5	4	0	0.232177	0.950894
chr9|140622800_140638542_EHMT1	12	3	2	0.233284	0.951538
chr1|171492359_171502100_PRRC2C	12	3	2	0.233284	0.951054
chr8|95676924_95677424_ESRP1	23	11	6	0.236041	0.961804
chr11|34978930_34999729_PDHX	23	11	6	0.236041	0.961315
chr20|40161688_40179999_CHD6	23	11	6	0.236041	0.960827
chr6|7176887_7189555_RREB1	23	11	6	0.236041	0.960339
chr11|93429485_93433352_KIAA1731	8	1	2	0.237122	0.964247
chr14|105692405_105693097_BRF1	8	1	2	0.237122	0.963758
chr6|90461149_90463341_MDN1	8	1	2	0.237122	0.96327
chr10|12123470_12143180_DHTKD1	8	1	2	0.237122	0.962782
chr15|73052747_73067438_ADPGK	6	4	0	0.240117	0.973955
chr5|138117611_138163407_CTNNA1	6	4	0	0.240117	0.966617
chr1|151060665_151079698_GABPB2	6	4	0	0.240117	0.973462
chr12|8988850_9013893_A2ML1	6	4	0	0.240117	0.97297
chr1|14057494_14075982_PRDM2	6	4	0	0.240117	0.972478
chr17|11984672_11999011_MAP2K4	6	4	0	0.240117	0.971987
chr12|124904502_124934413_NCOR2	6	4	0	0.240117	0.971497
chr12|123879593_123880979_SETD8	6	4	0	0.240117	0.971007
chr5|176618884_176639196_NSD1	6	4	0	0.240117	0.970517
chr16|1675973_1691188_CRAMP1L	6	4	0	0.240117	0.970028
chr9|134312006_134314448_PRRC2B	6	4	0	0.240117	0.969539
chrX|9859016_9866330_SHROOM2	6	4	0	0.240117	0.969051
chr22|23615267_23615961_BCR	6	4	0	0.240117	0.968563
chr12|19615443_19626289_AEBP2	6	4	0	0.240117	0.968076
chr7|140402665_140404763_NDUFB2	6	4	0	0.240117	0.967589
chr6|7187666_7211942_RREB1	6	4	0	0.240117	0.967103
chr17|19213197_19216592_EPN2	6	4	0	0.240117	0.974448
chr4|110412482_110416012_SEC24B	12	3	4	0.242797	0.976915
chr4|2951660_2952972_NOP14	12	3	4	0.242797	0.976425
chr17|45479497_45492285_EFCAB13	12	6	6	0.244728	0.983698
chr10|123842161_123848106_TACC2	11	6	1	0.244728	0.983205
chr13|78133938_78146324_SCEL	11	6	1	0.244728	0.982712
chr2|8910799_8917022_KIDINS220	9	2	1	0.247851	0.99376
[truncated: 6,018 more rows]

## Sheet: Table S7
Table S7: Gene fusion events identified within the esophageal samples.
Only events with >40% difference in prevalence or those only present in MET were tested using permutation based Chi square test. Sample ESO5 was excluded from the analysis.
Gene Fusion Event	NORM (total n=23)	GERD (total n=12)	MET (total n=7)		Relevance	P-value	FDR
TMEM184A_chr7:1586663:-##SPRTN_chr1:231473141:+	1	0	0		-	-	-
RN7SKP71_chr12:112705101:+##RN7SKP48_chr4:86021869:+	19	11	7		-	-	-
MIR663B_chr2:133014526:-##MIR3648_chr21:9825496:+	0	1	0		-	-	-
AC103965.1_chr15:84898604:-##UBE2Q2P1_chr15:85089535:-	1	0	0		-	-	-
IGKV2-28_chr2:89521180:-##AC096579.13_chr2:89161074:-	1	0	0		-	-	-
MIR663A_chr20:26188748:-##MIR3648_chr21:9825546:+	4	2	2		-	-	-
RN7SL1_chr14:50053452:+##RN7SL118P_chrX:118568638:+	0	1	0		-	-	-
RN7SL4P_chr3:15780176:+##RN7SL284P_chr10:79672156:-	1	0	0		-	-	-
RP11-662M24.2_chr12:131112867:-##RIMBP2_chr12:131002462:-	0	0	1		-	-	-
KRT35_chr17:39635086:-##KRT13_chr17:39659064:-	18	10	1		Y	0.0026	0.0312
RN7SL1_chr14:50053445:+##RN7SL118P_chrX:118568629:+	2	0	0		-	-	-
KANSL1_chr17:44171926:-##ARL17A_chr17:44648235:-	2	1	1		-	-	-
CTD-2328D6.1_chrX:108297678:-##SEMA4C_chr2:97525727:-	1	1	1		-	-	-
LINC00987_chr12:9392909:+##KRT4_chr12:53207602:-	1	0	0		-	-	-
KRT77_chr12:53088410:-##KRT4_chr12:53202203:-	7	2	0		Y	0.2041	0.222655
GALNT1_chr18:33161780:+##MIR3648_chr21:9825844:+	1	1	0		-	-	-
KRT78_chr12:53238343:-##KRT4_chr12:53202203:-	1	0	0		-	-	-
RN7SL5P_chr9:9442214:+##RN7SL284P_chr10:79672156:-	0	0	1		-	-	-
RNA5SP141_chr3:134502308:-##RNA5SP358_chr12:38555296:-	3	2	1		-	-	-
RN7SKP71_chr12:112705108:+##RN7SKP48_chr4:86021874:+	0	0	1		-	-	-
KRT18P52_chr2:32048306:-##KRT13_chr17:39659347:-	2	1	0		-	-	-
RN7SKP9_chr13:99858182:+##RN7SKP48_chr4:86021869:+	1	0	0		-	-	-
KRT18P43_chr3:169621386:-##KRT13_chr17:39659347:-	3	1	0		-	-	-
KRT35_chr17:39634613:-##KRT13_chr17:39658846:-	1	2	0		-	-	-
RN7SKP80_chr22:42961076:-##RN7SKP48_chr4:86021910:+	3	1	0		-	-	-
KRT18P14_chr11:35882426:-##KRT13_chr17:39659347:-	13	8	3		-	-	-
RNA5SP226_chr6:165823140:+##RNA5SP358_chr12:38555296:-	10	7	1		Y	0.1729	0.20748
KRT8P4_chr8:90426966:-##KRT5_chr12:52912944:-	0	1	0		-	-	-
TSC22D1_chr13:45150579:-##KRT4_chr12:53207605:-	1	0	0		-	-	-
RN7SL1_chr14:50053452:+##RN7SL15P_chrX:41204973:-	3	1	2		-	-	-
RN7SL2_chr14:50320478:-##RN7SL62P_chr1:53180227:+	1	0	0		-	-	-
RN7SL646P_chr5:177805095:+##RN7SL1_chr14:50053400:+	1	0	0		-	-	-
RNA5SP389_chr14:107092766:+##RNA5SP358_chr12:38555296:-	3	1	2		-	-	-
RNA5-8SP6_chrY:10037880:+##RNA5-8SP2_chr16:33965542:+	23	12	7		-	-	-
RN7SK_chr6:52860664:+##RN7SKP76_chr16:61777136:-	3	1	0		-	-	-
FAM58DP_chr13:19956867:+##KRT13_chr17:39659979:-	0	0	1		-	-	-
RP11-439L18.2_chr6:143267081:-##HIVEP2_chr6:143158184:-	5	4	0		Y	0.2322	0.2322
KRT13_chr17:39659564:-##KRT18P15_chr3:32301061:+	0	1	0		-	-	-
KRT2_chr12:53040700:-##KRT5_chr12:52910595:-	0	1	0		-	-	-
REV3L_chr6:111804150:-##RPL28_chr19:55897726:+	9	5	0		Y	0.1211	0.18165
DIRAS1_chr19:2721379:-##MIR3648_chr21:9825855:+	1	0	0		-	-	-
RN7SL2_chr14:50320417:-##RN7SL173P_chr6:158859036:+	0	1	0		-	-	-
MIPEPP3_chr13:21872464:+##ABHD12_chr20:25371382:-	3	0	0		-	-	-
RNA5SP145_chr3:150905971:+##RNA5SP358_chr12:38555300:-	1	0	0		-	-	-
RP11-745L13.2_chr4:132897078:-##RPL7AP28_chr4:132779077:-	1	2	0		-	-	-
RP11-123O10.4_chr12:67462830:-##GRIP1_chr12:66990707:-	5	5	0		-	-	-
RN7SL1_chr14:50053452:+##RN7SL435P_chr11:59058653:-	3	0	0		-	-	-
KRT126P_chr12:53112753:-##KRT4_chr12:53203262:-	4	0	0		-	-	-
NDOR1_chr9:140100341:+##KRT4_chr12:53207602:-	8	3	0		-	-	-
RN7SL2_chr14:50329413:-##RN7SL337P_chr19:14695062:+	0	0	1		-	-	-
KRT84_chr12:52774152:-##KRT4_chr12:53201182:-	1	0	0		-	-	-
RN7SL3_chr14:50320478:-##RN7SL390P_chr12:54649538:-	0	0	1		-	-	-
TIMM23_chr10:51606988:-##LINC00843_chr10:51732772:+	1	3	0		-	-	-
SAMD5_chr6:147830523:+##SASH1_chr6:148711270:+	1	0	0		-	-	-
KRT83_chr12:52714736:-##KRT4_chr12:53225410:-	1	0	0		-	-	-
KIAA2013_chr1:11985739:-##MIR3648_chr21:9825839:+	6	4	2		-	-	-
RN7SL3_chr14:50320478:-##RN7SL435P_chr11:59058653:-	0	4	1		-	-	-
KRT1_chr12:53073784:-##KRT4_chr12:53207607:-	7	4	1		-	-	-
NRIP1_chr21:16437066:-##AF127936.7_chr21:16230029:-	7	3	0		-	-	-
KRT8P4_chr8:90426966:-##KRT4_chr12:53225410:-	1	0	0		-	-	-
NR2F2_chr15:96874402:+##KRT4_chr12:53207599:-	11	5	0		Y	0.0708	0.121371
KRT1_chr12:53073799:-##KRT4_chr12:53207607:-	8	2	0		-	-	-
RPS24P8_chr3:45201279:-##RPS24P17_chr16:56940832:+	1	0	0		-	-	-
RN7SL1_chr14:50053597:+##DNM1P47_chr15:102313567:+	19	12	7		-	-	-
RN7SL4P_chr3:15780185:+##RN7SL162P_chr22:29039100:-	0	1	0		-	-	-
TIMM23_chr10:51606988:-##PARGP1_chr10:51732772:+	1	3	0		-	-	-
RN7SL4P_chr3:15780176:+##RN7SL15P_chrX:41204973:-	1	0	0		-	-	-
ALOX15_chr17:4534446:-##RN7SL2_chr14:50329512:-	0	1	0		-	-	-
RN7SL3_chr14:50320417:-##RN7SL173P_chr6:158859037:+	0	0	1		-	-	-
CDK2AP1_chr12:123749792:-##KRT13_chr17:39659974:-	8	4	0		-	-	-
AES_chr19:3062753:-##KRT4_chr12:53207605:-	5	1	0		-	-	-
FAM157A_chr3:197896743:+##AC073135.3_chr3:197837155:+	0	1	0		-	-	-
KRT8P4_chr8:90426966:-##KRT4_chr12:53205761:-	1	1	0		-	-	-
MTRNR2L12_chr3:96336032:-##RP11-1113L8.6_chr17:19504632:+	17	11	2		Y	0.0124	0.0372
KRT4_chr12:53207472:-##KRT1_chr12:53073633:-	1	0	0		-	-	-
RTN1_chr14:60337340:-##MIR3648_chr21:9825842:+	1	5	0		-	-	-
PPDPF_chr20:62152716:+##RP11-216P16.4_chr12:121517643:+	4	4	0		-	-	-
RN7SL4P_chr3:15780237:+##RN7SL173P_chr6:158859037:+	1	0	0		-	-	-
GATSL2_chr7:74867229:-##GTF2I_chr7:74143124:+	1	0	0		-	-	-
KRT32_chr17:39622344:-##KRT14_chr17:39767751:-	0	1	0		-	-	-
TMED10_chr14:75602479:-##KRT13_chr17:39659350:-	1	0	0		-	-	-
MIR3648_chr21:9826023:+##MIR3687_chr21:9826155:+	0	0	1		-	-	-
KRT1_chr12:53073814:-##KRT4_chr12:53207607:-	7	2	1		-	-	-
RN7SL4P_chr3:15780169:+##RN7SL118P_chrX:118568629:+	0	1	0		-	-	-
RNU1-88P_chr6:36607359:-##RNU1-42P_chr17:47026793:-	1	1	2		Y	0.1586	0.211467
RN7SL4P_chr3:15780176:+##RN7SL118P_chrX:118568638:+	0	0	1		-	-	-
PRKCH_chr14:61997313:+##RP11-47I22.3_chr14:62117680:+	1	0	0		-	-	-
TULP4_chr6:158735300:+##RP11-732M18.3_chr6:158703295:+	3	2	1		-	-	-
RN7SL5P_chr9:9442268:+##RN7SL173P_chr6:158859031:+	6	0	3		-	-	-
KRT17_chr17:39777218:-##KRT13_chr17:39658846:-	15	8	1		Y	0.0427	0.0854
TULP4_chr6:158735300:+##RP11-732M18.3_chr6:158733083:+	17	11	4		-	-	-
RN7SL3_chr14:50320478:-##RN7SL284P_chr10:79672156:-	1	0	0		-	-	-
S100A9_chr1:153333416:+##KRT17_chr17:39780387:-	0	0	1		-	-	-
KRT77_chr12:53096676:-##KRT4_chr12:53205761:-	0	1	0		-	-	-
NUPR1L_chr7:56183708:-##PSPH_chr7:56088924:-	1	0	0		-	-	-
KRT13_chr17:39659563:-##KRT18P15_chr3:32301062:+	2	1	0		-	-	-
KRT10_chr17:38978431:-##KRT4_chr12:53207574:-	1	0	0		-	-	-
MIR3648_chr21:9826045:+##MIR663A_chr20:26189053:-	2	0	0		-	-	-
RN7SL4P_chr3:15780230:+##RN7SL173P_chr6:158859031:+	1	0	0		-	-	-
KRT8P49_chr11:4744390:-##KRT5_chr12:52910595:-	0	0	1		-	-	-
RN7SL2_chr14:50329413:-##RN7SL118P_chrX:118568638:+	1	1	0		-	-	-
TFG_chr3:100438902:+##GPR128_chr3:100348442:+	0	1	0		-	-	-
RN7SL3_chr14:50320417:-##RN7SL173P_chr6:158859036:+	0	1	0		-	-	-
DUSP15_chr20:30458350:-##MIR3648_chr21:9825852:+	1	1	1		-	-	-
TAPBP_chr6:33268484:-##RN7SL2_chr14:50329561:-	0	1	0		-	-	-
RP11-152F13.3_chr15:82798066:-##UBE2Q2P1_chr15:85089508:-	0	0	1		-	-	-
IGKV1-16_chr2:89399773:-##AC096579.7_chr2:89157196:-	0	0	1		-	-	-
KRT4_chr12:53207479:-##KRT1_chr12:53073640:-	4	0	0		-	-	-
KRT32_chr17:39622346:-##KRT16_chr17:39767753:-	0	0	1		-	-	-
ACTG2_chr2:74143892:+##ACTG1_chr17:79477859:-	10	3	2		-	-	-
RN7SL2_chr14:50329413:-##RN7SL302P_chr9:127369595:+	0	0	1		-	-	-
MUC21_chr6:30957182:+##RN7SL1_chr14:50053346:+	1	0	0		-	-	-
KRT8P11_chr9:102068467:+##KRT5_chr12:52910595:-	0	1	0		-	-	-
RNA5SP370_chr12:104519103:+##RNA5SP358_chr12:38555296:-	2	2	0		-	-	-
RN7SL2_chr14:50329413:-##RN7SL435P_chr11:59058653:-	3	1	1		-	-	-
KRT18P60_chr12:65813141:-##KRT13_chr17:39659347:-	3	2	0		-	-	-
KRT83_chr12:52714736:-##KRT4_chr12:53205761:-	1	0	0		-	-	-
OIP5_chr15:41624752:-##MRPL21_chr11:68671282:-	1	0	0		-	-	-
KRT4_chr12:53205618:-##KRT1_chr12:53073633:-	1	0	0		-	-	-
PITPNB_chr22:28315211:-##MIR3648_chr21:9825853:+	4	1	0		-	-	-
KRT85_chr12:52756035:-##KRT4_chr12:53201177:-	1	0	0		-	-	-
ENO1_chr1:8931976:-##KRT13_chr17:39659978:-	1	1	0		-	-	-
SH3GL3_chr15:84116212:+##MIR3648_chr21:9825841:+	11	11	2		Y	0.0112	0.0448
RN7SKP71_chr12:112705108:+##RN7SKP48_chr4:86021875:+	12	7	0		Y	0.0293	0.07032
RN7SL3_chr14:50320477:-##RN7SL284P_chr10:79672157:-	1	0	0		-	-	-
LINC00702_chr10:4244212:-##MUC5AC_chr11:1212820:+	0	0	2		Y	0.0052	0.0312
MED25_chr19:50337543:+##EZR_chr6:159187352:-	1	0	0		-	-	-
RN7SL4P_chr3:15780176:+##RN7SL435P_chr11:59058653:-	1	0	0		-	-	-
RN7SL2_chr14:50329412:-##RN7SL197P_chr20:48338641:+	2	3	0		-	-	-
RN7SL5P_chr9:9442268:+##RN7SL291P_chrX:44632109:-	0	1	0		-	-	-

## Sheet: Table S8
Table S8: Per taxa differences between saliva and esophageal samples using LEfSe analysis.
PacBio					Illumina
Taxa	Group	LDA Score	P-value		Taxa	Group	LDA Score	P-value		Legend:
Bacteria.Actinobacteria	S	3.58998	0.00100528		Bacteria.Acidobacteria	E	2.68936	0.0420346		S	Saliva
Bacteria.Actinobacteria.Actinobacteria	S	3.6597	1.68082e-07		Bacteria.Actinobacteria	S	4.1008	7.43325e-08		E	Esophageal
Bacteria.Actinobacteria.Actinobacteria.Actinomycetales	S	3.65716	1.98038e-07		Bacteria.Actinobacteria.Actinobacteria	S	4.1008	7.43325e-08
Bacteria.Actinobacteria.Actinobacteria.Actinomycetales.Actinomycetaceae	S	2.51454	0.000175555		Bacteria.Actinobacteria.Actinobacteria.Actinomycetales	S	4.09592	6.8629e-09
Bacteria.Actinobacteria.Actinobacteria.Actinomycetales.Actinomycetaceae.Actinomyces	S	2.51671	0.000175555		Bacteria.Actinobacteria.Actinobacteria.Actinomycetales.Actinomycetaceae	S	3.85255	4.01662e-08
Bacteria.Actinobacteria.Actinobacteria.Actinomycetales.Actinomycetaceae.Actinomyces.Otu00065	S	2.26113	0.0203794		Bacteria.Actinobacteria.Actinobacteria.Actinomycetales.Actinomycetaceae.Actinomyces	S	3.84775	4.79144e-08
Bacteria.Actinobacteria.Actinobacteria.Actinomycetales.Actinomycetaceae.Actinomyces.Otu00414	S	2.06121	0.022332		Bacteria.Actinobacteria.Actinobacteria.Actinomycetales.Actinomycetaceae.Actinomyces.Otu0016	S	3.69294	3.00608e-06
Bacteria.Actinobacteria.Actinobacteria.Actinomycetales.Actinomycetales_unclassified	S	2.10931	0.0216681		Bacteria.Actinobacteria.Actinobacteria.Actinomycetales.Actinomycetaceae.Actinomyces.Otu0061	S	3.13707	9.23874e-15
Bacteria.Actinobacteria.Actinobacteria.Actinomycetales.Actinomycetales_unclassified.Actinomycetales_unclassified	S	2.09492	0.0216681		Bacteria.Actinobacteria.Actinobacteria.Actinomycetales.Actinomycetaceae.Actinomyces.Otu0074	S	2.69818	8.11339e-05
Bacteria.Actinobacteria.Actinobacteria.Actinomycetales.Micrococcaceae	S	3.62466	5.40447e-08		Bacteria.Actinobacteria.Actinobacteria.Actinomycetales.Actinomycetaceae.Actinomyces.Otu0195	S	2.07802	2.59292e-10
Bacteria.Actinobacteria.Actinobacteria.Actinomycetales.Micrococcaceae.Rothia	S	3.62122	5.40447e-08		Bacteria.Actinobacteria.Actinobacteria.Actinomycetales.Actinomycetaceae.Actinomyces.Otu0209	S	2.09565	6.3913e-09
Bacteria.Actinobacteria.Actinobacteria.Actinomycetales.Micrococcaceae.Rothia.Otu00026	S	3.43887	3.11972e-06		Bacteria.Actinobacteria.Actinobacteria.Actinomycetales.Actinomycetaceae.Actinomyces.Otu0251	S	2.61979	0.000698971
Bacteria.Actinobacteria.Actinobacteria.Actinomycetales.Micrococcaceae.Rothia.Otu00061	S	2.89149	1.77539e-07		Bacteria.Actinobacteria.Actinobacteria.Actinomycetales.Actinomycetaceae.Actinomyces.Otu0395	S	2.12756	0.000887241
Bacteria.Actinobacteria.Actinobacteria.Actinomycetales.Micrococcaceae.Rothia.Otu00820	S	2.242	0.0421072		Bacteria.Actinobacteria.Actinobacteria.Actinomycetales.Actinomycetaceae.Actinomyces.Otu0450	S	2.13885	0.0166887
Bacteria.Actinobacteria.Actinobacteria.Bifidobacteriales	S	2.09986	0.022332		Bacteria.Actinobacteria.Actinobacteria.Actinomycetales.Actinomycetaceae.Actinomyces.Otu0454	S	2.49923	0.0017137
Bacteria.Actinobacteria.Actinobacteria.Bifidobacteriales.Bifidobacteriaceae	S	2.09419	0.022332		Bacteria.Actinobacteria.Actinobacteria.Actinomycetales.Actinomycetaceae.Actinomyces.Otu0505	S	2.09737	0.0420346
Bacteria.Bacteria_unclassified	S	2.43532	2.11499e-05		Bacteria.Actinobacteria.Actinobacteria.Actinomycetales.Actinomycetaceae.Actinomyces.Otu0556	S	2.65939	0.0420346
Bacteria.Bacteria_unclassified.Bacteria_unclassified	S	2.42695	2.11499e-05		Bacteria.Actinobacteria.Actinobacteria.Actinomycetales.Actinomycetaceae.Actinomyces.Otu0718	S	2.39876	0.0420346
Bacteria.Bacteria_unclassified.Bacteria_unclassified.Bacteria_unclassified	S	2.43138	2.11499e-05		Bacteria.Actinobacteria.Actinobacteria.Actinomycetales.Actinomycetaceae.Actinomycetaceae_unclassified	S	2.02418	8.83473e-07
Bacteria.Bacteria_unclassified.Bacteria_unclassified.Bacteria_unclassified.Bacteria_unclassified	S	2.43756	2.11499e-05		Bacteria.Actinobacteria.Actinobacteria.Actinomycetales.Actinomycetaceae.Actinomycetaceae_unclassified.Otu0469	S	2.0764	0.0420346
Bacteria.Bacteroidetes	S	4.61853	0.00012421		Bacteria.Actinobacteria.Actinobacteria.Actinomycetales.Actinomycetaceae.Mobiluncus	S	2.66257	0.0420346
Bacteria.Bacteroidetes.Bacteroidetes_unclassified	S	2.00233	0.00146523		Bacteria.Actinobacteria.Actinobacteria.Actinomycetales.Actinomycetaceae.Mobiluncus.Otu0430	S	2.65127	0.0420346
Bacteria.Bacteroidetes.Bacteroidia	S	4.6189	0.00010316		Bacteria.Actinobacteria.Actinobacteria.Actinomycetales.Actinomycetales_unclassified	E	2.2856	6.3321e-06
Bacteria.Bacteroidetes.Bacteroidia.Bacteroidales	S	4.6189	0.00010316		Bacteria.Actinobacteria.Actinobacteria.Actinomycetales.Actinomycetales_unclassified.Actinomycetales_unclassified	E	2.24448	6.3321e-06
Bacteria.Bacteroidetes.Bacteroidia.Bacteroidales.Bacteroidales_unclassified	S	3.10489	1.59669e-08		Bacteria.Actinobacteria.Actinobacteria.Actinomycetales.Actinomycetales_unclassified.Actinomycetales_unclassified.Otu0180	S	2.16606	1.92877e-07
Bacteria.Bacteroidetes.Bacteroidia.Bacteroidales.Bacteroidales_unclassified.Bacteroidales_unclassified	S	3.10246	1.59669e-08		Bacteria.Actinobacteria.Actinobacteria.Actinomycetales.Corynebacteriaceae	S	2.95147	2.06523e-10
Bacteria.Bacteroidetes.Bacteroidia.Bacteroidales.Bacteroidales_unclassified.Bacteroidales_unclassified.Otu00106	S	2.38017	0.00399399		Bacteria.Actinobacteria.Actinobacteria.Actinomycetales.Corynebacteriaceae.Corynebacterium	S	2.9579	1.0446e-10
Bacteria.Bacteroidetes.Bacteroidia.Bacteroidales.Bacteroidales_unclassified.Bacteroidales_unclassified.Otu00112	S	2.63917	0.0421072		Bacteria.Actinobacteria.Actinobacteria.Actinomycetales.Corynebacteriaceae.Corynebacterium.Otu0086	S	2.62043	7.6702e-09
Bacteria.Bacteroidetes.Bacteroidia.Bacteroidales.Paraprevotellaceae	S	3.65699	0.00446011		Bacteria.Actinobacteria.Actinobacteria.Actinomycetales.Corynebacteriaceae.Corynebacterium.Otu0103	S	2.73811	1.15862e-16
Bacteria.Bacteroidetes.Bacteroidia.Bacteroidales.Paraprevotellaceae.Prevotella.Otu00031	E	2.98384	0.0105055		Bacteria.Actinobacteria.Actinobacteria.Actinomycetales.Micrococcaceae	S	3.7896	6.52108e-09
Bacteria.Bacteroidetes.Bacteroidia.Bacteroidales.Paraprevotellaceae.Prevotella.Otu00050	S	2.86839	3.58084e-06		Bacteria.Actinobacteria.Actinobacteria.Actinomycetales.Micrococcaceae.Rothia	S	3.79254	5.16197e-09
Bacteria.Bacteroidetes.Bacteroidia.Bacteroidales.Paraprevotellaceae.Prevotella.Otu00058	S	2.64424	0.0458155		Bacteria.Actinobacteria.Actinobacteria.Actinomycetales.Micrococcaceae.Rothia.Otu0023	S	3.52443	1.45758e-07
Bacteria.Bacteroidetes.Bacteroidia.Bacteroidales.Porphyromonadaceae	S	3.93172	0.000180792		Bacteria.Actinobacteria.Actinobacteria.Actinomycetales.Micrococcaceae.Rothia.Otu0035	S	3.44075	3.16509e-12
Bacteria.Bacteroidetes.Bacteroidia.Bacteroidales.Porphyromonadaceae.Macellibacteroides	S	2.31291	0.00251101		Bacteria.Actinobacteria.Actinobacteria.Actinomycetales.Micrococcaceae.Rothia.Otu0321	S	2.42398	7.23909e-05
Bacteria.Bacteroidetes.Bacteroidia.Bacteroidales.Porphyromonadaceae.Paludibacter	S	2.15591	0.00681383		Bacteria.Actinobacteria.Actinobacteria.Actinomycetales.Micrococcaceae.Rothia.Otu0358	S	2.67555	0.00126788
Bacteria.Bacteroidetes.Bacteroidia.Bacteroidales.Porphyromonadaceae.Paludibacter.Otu00204	S	2.09595	0.0017316		Bacteria.Actinobacteria.Actinobacteria.Actinomycetales.Micrococcaceae.Rothia.Otu0436	S	2.38066	0.00171396
Bacteria.Bacteroidetes.Bacteroidia.Bacteroidales.Porphyromonadaceae.Porphyromonadaceae_unclassified	S	2.20621	0.0004078		Bacteria.Actinobacteria.Actinobacteria.Actinomycetales.Micrococcaceae.Rothia.Otu0443	S	2.34825	0.00624291
Bacteria.Bacteroidetes.Bacteroidia.Bacteroidales.Porphyromonadaceae.Porphyromonas	S	3.9175	0.000251749		Bacteria.Actinobacteria.Actinobacteria.Actinomycetales.Micrococcaceae.Rothia.Otu0525	S	2.77836	0.000887102
Bacteria.Bacteroidetes.Bacteroidia.Bacteroidales.Porphyromonadaceae.Porphyromonas.Otu00015	S	3.75847	0.000460378		Bacteria.Actinobacteria.Actinobacteria.Actinomycetales.Micrococcaceae.Rothia.Otu0667	S	2.67876	0.0420346
Bacteria.Bacteroidetes.Bacteroidia.Bacteroidales.Porphyromonadaceae.Porphyromonas.Otu00017	S	3.46119	0.00804259		Bacteria.Actinobacteria.Actinobacteria.Actinomycetales.Mycobacteriaceae	E	3.11016	0.000454893
Bacteria.Bacteroidetes.Bacteroidia.Bacteroidales.Porphyromonadaceae.Porphyromonas.Otu00048	S	2.60831	0.00894453		Bacteria.Actinobacteria.Actinobacteria.Actinomycetales.Mycobacteriaceae.Mycobacterium	E	3.11541	0.000454893
Bacteria.Bacteroidetes.Bacteroidia.Bacteroidales.Porphyromonadaceae.Porphyromonas.Otu00207	S	2.32997	0.0421072		Bacteria.Actinobacteria.Actinobacteria.Actinomycetales.Mycobacteriaceae.Mycobacterium.Otu0115	E	3.12304	0.000454893
Bacteria.Bacteroidetes.Bacteroidia.Bacteroidales.Porphyromonadaceae.Porphyromonas.Otu00334	S	2.10763	0.022332		Bacteria.Actinobacteria.Actinobacteria.Bifidobacteriales	S	2.2214	3.0015e-05
Bacteria.Bacteroidetes.Bacteroidia.Bacteroidales.Porphyromonadaceae.Porphyromonas.Otu00689	S	2.1917	0.022332		Bacteria.Actinobacteria.Actinobacteria.Bifidobacteriales.Bifidobacteriaceae	S	2.22434	3.0015e-05
Bacteria.Bacteroidetes.Bacteroidia.Bacteroidales.Porphyromonadaceae.Tannerella	E	2.19855	0.0336704		Bacteria.Actinobacteria.Actinobacteria.Bifidobacteriales.Bifidobacteriaceae.Alloscardovia	S	2.03847	0.0222688
Bacteria.Bacteroidetes.Bacteroidia.Bacteroidales.Prevotellaceae	S	4.44554	0.000456709		Bacteria.Actinobacteria.Actinobacteria.Bifidobacteriales.Bifidobacteriaceae.Alloscardovia.Otu0298	S	2.04011	0.0222688
Bacteria.Bacteroidetes.Bacteroidia.Bacteroidales.Prevotellaceae.Prevotella	S	4.44554	0.000456709		Bacteria.Actinobacteria.Actinobacteria.Bifidobacteriales.Bifidobacteriaceae.Bifidobacterium	S	2.70675	0.00138656
Bacteria.Bacteroidetes.Bacteroidia.Bacteroidales.Prevotellaceae.Prevotella.Otu00004	S	3.85385	0.00759217		Bacteria.Actinobacteria.Actinobacteria.Bifidobacteriales.Bifidobacteriaceae.Bifidobacterium.Otu0288	S	2.69298	0.00138656
Bacteria.Bacteroidetes.Bacteroidia.Bacteroidales.Prevotellaceae.Prevotella.Otu00009	S	3.57677	0.0382283		Bacteria.Actinobacteria.Actinobacteria.Bifidobacteriales.Bifidobacteriaceae.Scardovia	S	2.16048	0.00246622
Bacteria.Bacteroidetes.Bacteroidia.Bacteroidales.Prevotellaceae.Prevotella.Otu00023	S	3.49085	9.20499e-06		Bacteria.Actinobacteria.Actinobacteria.Bifidobacteriales.Bifidobacteriaceae.Scardovia.Otu0229	S	2.18964	0.00246622
Bacteria.Bacteroidetes.Bacteroidia.Bacteroidales.Prevotellaceae.Prevotella.Otu00035	S	3.31028	0.0224027		Bacteria.Actinobacteria.Actinobacteria.Coriobacteriales	S	2.46993	0.0279038
Bacteria.Bacteroidetes.Bacteroidia.Bacteroidales.Prevotellaceae.Prevotella.Otu00046	S	2.90386	0.00237122		Bacteria.Actinobacteria.Actinobacteria.Coriobacteriales.Coriobacteriaceae	S	2.46993	0.0279038
Bacteria.Bacteroidetes.Bacteroidia.Bacteroidales.Prevotellaceae.Prevotella.Otu00067	E	2.50907	0.0140584		Bacteria.Actinobacteria.Actinobacteria.Coriobacteriales.Coriobacteriaceae.Atopobium	S	2.46638	0.0314283
Bacteria.Bacteroidetes.Bacteroidia.Bacteroidales.Prevotellaceae.Prevotella.Otu00083	S	2.39928	0.00794031		Bacteria.Actinobacteria.Actinobacteria.Coriobacteriales.Coriobacteriaceae.Atopobium.Otu0054	S	2.46692	0.0339846
Bacteria.Bacteroidetes.Bacteroidia.Bacteroidales.Prevotellaceae.Prevotella.Otu00091	S	2.54751	0.000277367		Bacteria.Actinobacteria.Actinobacteria.Coriobacteriales.Coriobacteriaceae.Olsenella.Otu0539	S	2.61711	0.0222688
Bacteria.Bacteroidetes.Bacteroidia.Bacteroidales.Prevotellaceae.Prevotella.Otu00101	E	2.00574	0.0469762		Bacteria.Bacteria_unclassified.Bacteria_unclassified.Bacteria_unclassified.Bacteria_unclassified.Bacteria_unclassified.Otu0059	E	3.87682	1.4084e-06
Bacteria.Bacteroidetes.Bacteroidia.Bacteroidales.Prevotellaceae.Prevotella.Otu00122	S	2.43248	0.0489983		Bacteria.Bacteria_unclassified.Bacteria_unclassified.Bacteria_unclassified.Bacteria_unclassified.Bacteria_unclassified.Otu0122	S	2.39591	4.28216e-07
Bacteria.Bacteroidetes.Bacteroidia.Bacteroidales.Prevotellaceae.Prevotella.Otu00128	S	2.49095	0.0130999		Bacteria.Bacteria_unclassified.Bacteria_unclassified.Bacteria_unclassified.Bacteria_unclassified.Bacteria_unclassified.Otu0200	S	2.02752	0.000115781
Bacteria.Bacteroidetes.Bacteroidia.Bacteroidales.Prevotellaceae.Prevotella.Otu00166	S	2.21987	0.000462169		Bacteria.Bacteria_unclassified.Bacteria_unclassified.Bacteria_unclassified.Bacteria_unclassified.Bacteria_unclassified.Otu0260	S	2.15106	0.000887241
Bacteria.Bacteroidetes.Bacteroidia.Bacteroidales.Prevotellaceae.Prevotella.Otu00177	S	2.17176	0.020146		Bacteria.Bacteria_unclassified.Bacteria_unclassified.Bacteria_unclassified.Bacteria_unclassified.Bacteria_unclassified.Otu0468	S	2.31423	0.0487956
Bacteria.Bacteroidetes.Bacteroidia.Bacteroidales.Prevotellaceae.Prevotella.Otu00180	S	2.22121	0.0017316		Bacteria.Bacteroidetes	S	4.37572	0.0370708
Bacteria.Bacteroidetes.Bacteroidia.Bacteroidales.Prevotellaceae.Prevotella.Otu00201	S	2.11059	0.0143089		Bacteria.Bacteroidetes.Bacteroidetes_unclassified	S	2.84163	3.86889e-08
Bacteria.Bacteroidetes.Bacteroidia.Bacteroidales.Prevotellaceae.Prevotella.Otu00210	S	2.0193	0.00453977		Bacteria.Bacteroidetes.Bacteroidetes_unclassified.Bacteroidetes_unclassified	S	2.83971	3.86889e-08
Bacteria.Bacteroidetes.Bacteroidia.Bacteroidales.Prevotellaceae.Prevotella.Otu00256	S	2.11749	0.0304611		Bacteria.Bacteroidetes.Bacteroidetes_unclassified.Bacteroidetes_unclassified.Bacteroidetes_unclassified	S	2.83853	3.86889e-08
Bacteria.Bacteroidetes.Bacteroidia.Bacteroidales.Prevotellaceae.Prevotella.Otu00282	S	2.23325	0.0017316		Bacteria.Bacteroidetes.Bacteroidetes_unclassified.Bacteroidetes_unclassified.Bacteroidetes_unclassified.Bacteroidetes_unclassified	S	2.84105	3.86889e-08
Bacteria.Bacteroidetes.Bacteroidia.Bacteroidales.Prevotellaceae.Prevotella.Otu00457	S	2.13966	0.022332		Bacteria.Bacteroidetes.Bacteroidetes_unclassified.Bacteroidetes_unclassified.Bacteroidetes_unclassified.Bacteroidetes_unclassified.Otu0112	S	2.74538	1.61775e-08
Bacteria.Bacteroidetes.Bacteroidia.Bacteroidales.Prevotellaceae.Prevotella.Otu00593	S	2.30847	0.022332		Bacteria.Bacteroidetes.Bacteroidetes_unclassified.Bacteroidetes_unclassified.Bacteroidetes_unclassified.Bacteroidetes_unclassified.Otu0186	S	2.15284	0.0222688
Bacteria.Bacteroidetes.Bacteroidia.Bacteroidales.Prevotellaceae.Prevotella.Otu00705	S	2.12044	0.0421072		Bacteria.Bacteroidetes.Bacteroidetes_unclassified.Bacteroidetes_unclassified.Bacteroidetes_unclassified.Bacteroidetes_unclassified.Otu0388	S	2.07078	0.0118079
Bacteria.Bacteroidetes.Bacteroidia.Bacteroidales.Prevotellaceae.Prevotella.Otu00810	S	2.28373	0.0421072		Bacteria.Bacteroidetes.Bacteroidetes_unclassified.Bacteroidetes_unclassified.Bacteroidetes_unclassified.Bacteroidetes_unclassified.Otu0446	S	2.16567	0.0420346
Bacteria.Bacteroidetes.Bacteroidia.Bacteroidales.Prevotellaceae.Prevotella.Otu00856	S	2.06267	0.0421072		Bacteria.Bacteroidetes.Bacteroidetes_unclassified.Bacteroidetes_unclassified.Bacteroidetes_unclassified.Bacteroidetes_unclassified.Otu0673	S	2.32435	0.0222688
Bacteria.Bacteroidetes.Bacteroidia.Bacteroidales.Prevotellaceae.Prevotella.Otu00882	S	2.73692	0.0421072		Bacteria.Bacteroidetes.Bacteroidia.Bacteroidales.Bacteroidales_incertae_sedis	S	2.252	5.54625e-08
Bacteria.Bacteroidetes.Bacteroidia.Bacteroidales.Prevotellaceae.Prevotella.Otu00915	S	2.46502	0.0421072		Bacteria.Bacteroidetes.Bacteroidia.Bacteroidales.Bacteroidales_incertae_sedis.Phocaeicola	S	2.252	5.54625e-08
Bacteria.Bacteroidetes.Flavobacteriia	S	3.06976	1.90058e-06		Bacteria.Bacteroidetes.Bacteroidia.Bacteroidales.Bacteroidales_incertae_sedis.Phocaeicola.Otu0184	S	2.2007	5.54625e-08
Bacteria.Bacteroidetes.Flavobacteriia.Flavobacteriales	S	3.09447	1.90058e-06		Bacteria.Bacteroidetes.Bacteroidia.Bacteroidales.Bacteroidales_unclassified	S	3.17502	3.3687e-11
Bacteria.Bacteroidetes.Flavobacteriia.Flavobacteriales.Flavobacteriaceae	S	3.11761	1.30615e-08		Bacteria.Bacteroidetes.Bacteroidia.Bacteroidales.Bacteroidales_unclassified.Bacteroidales_unclassified	S	3.17031	3.3687e-11
Bacteria.Bacteroidetes.Flavobacteriia.Flavobacteriales.Flavobacteriaceae.Capnocytophaga	S	3.10007	3.67472e-08		Bacteria.Bacteroidetes.Bacteroidia.Bacteroidales.Bacteroidales_unclassified.Bacteroidales_unclassified.Otu0077	S	2.83342	1.48672e-11
Bacteria.Bacteroidetes.Flavobacteriia.Flavobacteriales.Flavobacteriaceae.Capnocytophaga.Otu00159	S	2.00697	0.00453977		Bacteria.Bacteroidetes.Bacteroidia.Bacteroidales.Bacteroidales_unclassified.Bacteroidales_unclassified.Otu0130	S	2.5529	0.00412363
Bacteria.Bacteroidetes.Flavobacteriia.Flavobacteriales.Flavobacteriaceae.Capnocytophaga.Otu00216	S	2.06886	0.000898743		Bacteria.Bacteroidetes.Bacteroidia.Bacteroidales.Bacteroidales_unclassified.Bacteroidales_unclassified.Otu0143	S	2.4054	0.00412363
Bacteria.Bacteroidetes.Flavobacteriia.Flavobacteriales.Flavobacteriaceae.Flavobacteriaceae_unclassified	S	2.11455	0.000195634		Bacteria.Bacteroidetes.Bacteroidia.Bacteroidales.Bacteroidales_unclassified.Bacteroidales_unclassified.Otu0175	S	2.22546	5.05924e-07
Bacteria.Bacteroidetes.Flavobacteriia.Flavobacteriales.Weeksellaceae.Weeksellaceae_unclassified	E	2.13384	0.0421072		Bacteria.Bacteroidetes.Bacteroidia.Bacteroidales.Porphyromonadaceae	S	3.9648	7.47658e-07
Bacteria.Bacteroidetes.Flavobacteriia.Flavobacteriales.Weeksellaceae.Weeksellaceae_unclassified.Otu00195	E	2.12832	0.0421072		Bacteria.Bacteroidetes.Bacteroidia.Bacteroidales.Porphyromonadaceae.Porphyromonadaceae_unclassified	S	3.08073	5.81747e-11
Bacteria.Firmicutes	E	5.05529	9.76427e-07		Bacteria.Bacteroidetes.Bacteroidia.Bacteroidales.Porphyromonadaceae.Porphyromonadaceae_unclassified.Otu0071	S	3.0769	4.08018e-10
Bacteria.Firmicutes.Bacilli	E	5.13796	6.63797e-05		Bacteria.Bacteroidetes.Bacteroidia.Bacteroidales.Porphyromonadaceae.Porphyromonas	S	3.84763	9.99056e-06
Bacteria.Firmicutes.Bacilli.Bacilli_unclassified	S	2.04352	0.0146663		Bacteria.Bacteroidetes.Bacteroidia.Bacteroidales.Porphyromonadaceae.Porphyromonas.Otu0021	S	3.65516	2.33528e-05
Bacteria.Firmicutes.Bacilli.Bacilli_unclassified.Bacilli_unclassified	S	2.03778	0.0146663		Bacteria.Bacteroidetes.Bacteroidia.Bacteroidales.Porphyromonadaceae.Porphyromonas.Otu0041	S	2.90814	0.000445562
Bacteria.Firmicutes.Bacilli.Bacilli_unclassified.Bacilli_unclassified.Bacilli_unclassified	S	2.04595	0.0146663		Bacteria.Bacteroidetes.Bacteroidia.Bacteroidales.Porphyromonadaceae.Porphyromonas.Otu0046	S	3.19889	0.00657945
Bacteria.Firmicutes.Bacilli.Gemellales	E	3.52181	0.0379774		Bacteria.Bacteroidetes.Bacteroidia.Bacteroidales.Porphyromonadaceae.Porphyromonas.Otu0440	S	2.07579	0.0118079
Bacteria.Firmicutes.Bacilli.Gemellales.Gemellaceae	E	3.52181	0.0379774		Bacteria.Bacteroidetes.Bacteroidia.Bacteroidales.Porphyromonadaceae.Porphyromonas.Otu0466	S	2.4345	0.00171343
Bacteria.Firmicutes.Bacilli.Gemellales.Gemellaceae.Gemella	E	3.52181	0.0379774		Bacteria.Bacteroidetes.Bacteroidia.Bacteroidales.Porphyromonadaceae.Porphyromonas.Otu0523	S	2.63624	0.0420346
Bacteria.Firmicutes.Bacilli.Gemellales.Gemellaceae.Gemella.Otu00020	E	3.48192	0.0328957		Bacteria.Bacteroidetes.Bacteroidia.Bacteroidales.Porphyromonadaceae.Porphyromonas.Otu0550	S	2.23205	0.0118061
Bacteria.Firmicutes.Bacilli.Lactobacillales	E	5.12236	7.30224e-05		Bacteria.Bacteroidetes.Bacteroidia.Bacteroidales.Porphyromonadaceae.Porphyromonas.Otu0648	S	2.45214	0.0222688
Bacteria.Firmicutes.Bacilli.Lactobacillales.Aerococcaceae	S	2.21577	0.00104972		Bacteria.Bacteroidetes.Bacteroidia.Bacteroidales.Porphyromonadaceae.Tannerella	S	2.96309	2.08376e-11
Bacteria.Firmicutes.Bacilli.Lactobacillales.Carnobacteriaceae	E	3.64131	2.69416e-06		Bacteria.Bacteroidetes.Bacteroidia.Bacteroidales.Porphyromonadaceae.Tannerella.Otu0099	S	2.82238	5.62831e-10
Bacteria.Firmicutes.Bacilli.Lactobacillales.Carnobacteriaceae.Granulicatella	E	3.65359	4.5183e-06		Bacteria.Bacteroidetes.Bacteroidia.Bacteroidales.Porphyromonadaceae.Tannerella.Otu0135	S	2.45371	6.64036e-10
Bacteria.Firmicutes.Bacilli.Lactobacillales.Carnobacteriaceae.Granulicatella.Otu00028	S	3.07309	2.91804e-07		Bacteria.Bacteroidetes.Bacteroidia.Bacteroidales.Prevotellaceae.Alloprevotella	S	3.76754	0.000106038
Bacteria.Firmicutes.Bacilli.Lactobacillales.Carnobacteriaceae.Isobaculum	S	2.16004	0.00418354		Bacteria.Bacteroidetes.Bacteroidia.Bacteroidales.Prevotellaceae.Alloprevotella.Otu0025	S	3.42342	0.00143803
Bacteria.Firmicutes.Bacilli.Lactobacillales.Streptococcaceae	E	5.11078	7.5373e-05		Bacteria.Bacteroidetes.Bacteroidia.Bacteroidales.Prevotellaceae.Alloprevotella.Otu0027	S	3.50061	4.50481e-06
Bacteria.Firmicutes.Bacilli.Lactobacillales.Streptococcaceae.Streptococcus	E	5.11078	7.5373e-05		Bacteria.Bacteroidetes.Bacteroidia.Bacteroidales.Prevotellaceae.Alloprevotella.Otu0354	S	2.05358	0.000230791
Bacteria.Firmicutes.Bacilli.Lactobacillales.Streptococcaceae.Streptococcus.Otu00001	E	5.15676	6.55435e-08		Bacteria.Bacteroidetes.Bacteroidia.Bacteroidales.Prevotellaceae.Alloprevotella.Otu0394	S	2.15778	0.000230753
Bacteria.Firmicutes.Bacilli.Lactobacillales.Streptococcaceae.Streptococcus.Otu00010	S	3.73448	0.00467518		Bacteria.Bacteroidetes.Bacteroidia.Bacteroidales.Prevotellaceae.Alloprevotella.Otu0414	S	2.57117	0.0222688
Bacteria.Firmicutes.Bacilli.Lactobacillales.Streptococcaceae.Streptococcus.Otu00014	S	3.61537	3.1784e-05		Bacteria.Bacteroidetes.Bacteroidia.Bacteroidales.Prevotellaceae.Alloprevotella.Otu0496	S	2.48846	0.0222688
Bacteria.Firmicutes.Bacilli.Lactobacillales.Streptococcaceae.Streptococcus.Otu00019	S	3.43452	3.79417e-06		Bacteria.Bacteroidetes.Bacteroidia.Bacteroidales.Prevotellaceae.Alloprevotella.Otu0645	S	2.53464	0.0420346
Bacteria.Firmicutes.Bacilli.Lactobacillales.Streptococcaceae.Streptococcus.Otu00029	E	3.46674	9.41411e-08		Bacteria.Bacteroidetes.Bacteroidia.Bacteroidales.Prevotellaceae.Paraprevotella.Otu0582	S	2.64855	0.0420346
Bacteria.Firmicutes.Bacilli.Lactobacillales.Streptococcaceae.Streptococcus.Otu00034	S	3.10684	8.57429e-05		Bacteria.Bacteroidetes.Bacteroidia.Bacteroidales.Prevotellaceae.Prevotella.Otu0007	S	3.68514	0.0252681
Bacteria.Firmicutes.Bacilli.Lactobacillales.Streptococcaceae.Streptococcus.Otu00036	S	2.68285	0.00381509		Bacteria.Bacteroidetes.Bacteroidia.Bacteroidales.Prevotellaceae.Prevotella.Otu0030	E	3.2045	0.00249097
Bacteria.Firmicutes.Bacilli.Lactobacillales.Streptococcaceae.Streptococcus.Otu00043	S	2.76582	0.00291453		Bacteria.Bacteroidetes.Bacteroidia.Bacteroidales.Prevotellaceae.Prevotella.Otu0033	S	3.47302	1.25482e-07
Bacteria.Firmicutes.Bacilli.Lactobacillales.Streptococcaceae.Streptococcus.Otu00045	S	2.82989	4.07411e-07		Bacteria.Bacteroidetes.Bacteroidia.Bacteroidales.Prevotellaceae.Prevotella.Otu0038	S	3.29966	7.79162e-06
Bacteria.Firmicutes.Bacilli.Lactobacillales.Streptococcaceae.Streptococcus.Otu00052	E	2.24206	0.018711		Bacteria.Bacteroidetes.Bacteroidia.Bacteroidales.Prevotellaceae.Prevotella.Otu0043	S	3.43502	2.45218e-08
Bacteria.Firmicutes.Bacilli.Lactobacillales.Streptococcaceae.Streptococcus.Otu00057	S	2.53714	0.00194563		Bacteria.Bacteroidetes.Bacteroidia.Bacteroidales.Prevotellaceae.Prevotella.Otu0048	S	2.95466	0.00022661
Bacteria.Firmicutes.Bacilli.Lactobacillales.Streptococcaceae.Streptococcus.Otu00080	S	2.28572	0.00111049		Bacteria.Bacteroidetes.Bacteroidia.Bacteroidales.Prevotellaceae.Prevotella.Otu0055	S	3.13937	0.0118681
Bacteria.Firmicutes.Bacilli.Lactobacillales.Streptococcaceae.Streptococcus.Otu00095	S	2.32484	0.00225547		Bacteria.Bacteroidetes.Bacteroidia.Bacteroidales.Prevotellaceae.Prevotella.Otu0057	S	3.17909	6.6646e-08
Bacteria.Firmicutes.Bacilli.Lactobacillales.Streptococcaceae.Streptococcus.Otu00120	S	2.07983	0.00232733		Bacteria.Bacteroidetes.Bacteroidia.Bacteroidales.Prevotellaceae.Prevotella.Otu0063	S	3.006	4.77344e-08
Bacteria.Firmicutes.Bacilli.Lactobacillales.Streptococcaceae.Streptococcus.Otu00148	E	2.38846	0.000816752		Bacteria.Bacteroidetes.Bacteroidia.Bacteroidales.Prevotellaceae.Prevotella.Otu0068	S	2.47502	3.60716e-06
Bacteria.Firmicutes.Bacilli.Lactobacillales.Streptococcaceae.Streptococcus.Otu00151	E	2.39697	0.000596302		Bacteria.Bacteroidetes.Bacteroidia.Bacteroidales.Prevotellaceae.Prevotella.Otu0069	S	2.65656	0.0149933
Bacteria.Firmicutes.Bacilli.Lactobacillales.Streptococcaceae.Streptococcus.Otu00158	E	2.35252	0.0280222		Bacteria.Bacteroidetes.Bacteroidia.Bacteroidales.Prevotellaceae.Prevotella.Otu0105	S	2.59119	5.53003e-08
Bacteria.Firmicutes.Bacilli.Lactobacillales.Streptococcaceae.Streptococcus.Otu00167	S	2.10337	0.00773508		Bacteria.Bacteroidetes.Bacteroidia.Bacteroidales.Prevotellaceae.Prevotella.Otu0118	S	2.5846	5.15381e-06
Bacteria.Firmicutes.Bacilli.Lactobacillales.Streptococcaceae.Streptococcus.Otu00202	S	2.31578	0.0433289		Bacteria.Bacteroidetes.Bacteroidia.Bacteroidales.Prevotellaceae.Prevotella.Otu0125	S	2.35834	0.00678329
Bacteria.Firmicutes.Bacilli.Lactobacillales.Streptococcaceae.Streptococcus.Otu00213	E	2.09503	0.0259779		Bacteria.Bacteroidetes.Bacteroidia.Bacteroidales.Prevotellaceae.Prevotella.Otu0131	S	2.34296	4.71907e-10
Bacteria.Firmicutes.Bacilli.Lactobacillales.Streptococcaceae.Streptococcus.Otu00222	E	2.17025	0.0142295		Bacteria.Bacteroidetes.Bacteroidia.Bacteroidales.Prevotellaceae.Prevotella.Otu0133	S	2.25466	5.27956e-05
Bacteria.Firmicutes.Bacilli.Lactobacillales.Streptococcaceae.Streptococcus.Otu00224	S	2.07802	0.00628001		Bacteria.Bacteroidetes.Bacteroidia.Bacteroidales.Prevotellaceae.Prevotella.Otu0134	S	2.46832	1.07907e-05
Bacteria.Firmicutes.Bacilli.Lactobacillales.Streptococcaceae.Streptococcus.Otu00227	E	2.32358	0.00741628		Bacteria.Bacteroidetes.Bacteroidia.Bacteroidales.Prevotellaceae.Prevotella.Otu0137	S	2.40634	1.86767e-09
Bacteria.Firmicutes.Bacilli.Lactobacillales.Streptococcaceae.Streptococcus.Otu00231	E	2.39052	0.00399399		Bacteria.Bacteroidetes.Bacteroidia.Bacteroidales.Prevotellaceae.Prevotella.Otu0138	S	2.4148	0.0153579
Bacteria.Firmicutes.Bacilli.Lactobacillales.Streptococcaceae.Streptococcus.Otu00240	S	2.00248	0.0216681		Bacteria.Bacteroidetes.Bacteroidia.Bacteroidales.Prevotellaceae.Prevotella.Otu0150	S	2.50968	1.38551e-13
Bacteria.Firmicutes.Bacilli.Lactobacillales.Streptococcaceae.Streptococcus.Otu00258	S	2.13255	0.0270416		Bacteria.Bacteroidetes.Bacteroidia.Bacteroidales.Prevotellaceae.Prevotella.Otu0154	S	2.24101	6.10259e-06
Bacteria.Firmicutes.Bacilli.Lactobacillales.Streptococcaceae.Streptococcus.Otu00318	S	2.24496	0.0471201		Bacteria.Bacteroidetes.Bacteroidia.Bacteroidales.Prevotellaceae.Prevotella.Otu0161	S	2.36981	9.03085e-08
Bacteria.Firmicutes.Bacilli.Lactobacillales.Streptococcaceae.Streptococcus.Otu00338	S	2.19614	0.00628001		Bacteria.Bacteroidetes.Bacteroidia.Bacteroidales.Prevotellaceae.Prevotella.Otu0165	S	2.27258	2.86787e-08
Bacteria.Firmicutes.Bacilli.Lactobacillales.Streptococcaceae.Streptococcus.Otu00381	S	2.13304	0.00628001		Bacteria.Bacteroidetes.Bacteroidia.Bacteroidales.Prevotellaceae.Prevotella.Otu0167	S	2.23154	2.9468e-11
Bacteria.Firmicutes.Bacilli.Lactobacillales.Streptococcaceae.Streptococcus.Otu00404	S	2.1098	0.011858		Bacteria.Bacteroidetes.Bacteroidia.Bacteroidales.Prevotellaceae.Prevotella.Otu0179	S	2.06467	0.00920601
Bacteria.Firmicutes.Bacilli.Lactobacillales.Streptococcaceae.Streptococcus.Otu00446	E	2.8751	0.011858		Bacteria.Bacteroidetes.Bacteroidia.Bacteroidales.Prevotellaceae.Prevotella.Otu0230	S	2.25806	9.76883e-07
Bacteria.Firmicutes.Bacilli.Lactobacillales.Streptococcaceae.Streptococcus.Otu00450	E	2.98038	0.0421072		Bacteria.Bacteroidetes.Bacteroidia.Bacteroidales.Prevotellaceae.Prevotella.Otu0241	S	2.10407	0.00105734
Bacteria.Firmicutes.Bacilli.Lactobacillales.Streptococcaceae.Streptococcus.Otu00453	S	2.2212	0.022332		Bacteria.Bacteroidetes.Bacteroidia.Bacteroidales.Prevotellaceae.Prevotella.Otu0246	S	2.08518	2.88617e-07
Bacteria.Firmicutes.Bacilli.Lactobacillales.Streptococcaceae.Streptococcus.Otu00485	E	2.37932	0.0421072		Bacteria.Bacteroidetes.Bacteroidia.Bacteroidales.Prevotellaceae.Prevotella.Otu0308	S	2.53948	0.00271117
Bacteria.Firmicutes.Bacilli.Lactobacillales.Streptococcaceae.Streptococcus.Otu00528	E	2.1198	0.0421072		Bacteria.Bacteroidetes.Bacteroidia.Bacteroidales.Prevotellaceae.Prevotella.Otu0310	S	2.02284	0.000567412
Bacteria.Firmicutes.Bacilli.Lactobacillales.Streptococcaceae.Streptococcus.Otu00543	S	2.06062	0.0421072		Bacteria.Bacteroidetes.Bacteroidia.Bacteroidales.Prevotellaceae.Prevotella.Otu0314	S	2.05031	0.000151225
Bacteria.Firmicutes.Bacilli.Lactobacillales.Streptococcaceae.Streptococcus.Otu00610	E	2.56289	0.0421072		Bacteria.Bacteroidetes.Bacteroidia.Bacteroidales.Prevotellaceae.Prevotella.Otu0316	S	2.07526	1.70019e-05
Bacteria.Firmicutes.Bacilli.Lactobacillales.Streptococcaceae.Streptococcus.Otu00642	S	3.21066	0.0421072		Bacteria.Bacteroidetes.Bacteroidia.Bacteroidales.Prevotellaceae.Prevotella.Otu0329	S	2.097	0.0493543
Bacteria.Firmicutes.Bacilli.Lactobacillales.Streptococcaceae.Streptococcus.Otu00652	E	2.39571	0.0421072		Bacteria.Bacteroidetes.Bacteroidia.Bacteroidales.Prevotellaceae.Prevotella.Otu0364	S	2.20672	0.00010128
Bacteria.Firmicutes.Bacilli.Lactobacillales.Streptococcaceae.Streptococcus.Otu00653	S	2.00133	0.0421072		Bacteria.Bacteroidetes.Bacteroidia.Bacteroidales.Prevotellaceae.Prevotella.Otu0377	S	2.60851	0.00196319
Bacteria.Firmicutes.Bacilli.Lactobacillales.Streptococcaceae.Streptococcus.Otu00656	E	2.13458	0.0421072		Bacteria.Bacteroidetes.Bacteroidia.Bacteroidales.Prevotellaceae.Prevotella.Otu0389	S	2.37301	0.000661993
Bacteria.Firmicutes.Bacilli.Lactobacillales.Streptococcaceae.Streptococcus.Otu00669	S	2.05237	0.0421072		Bacteria.Bacteroidetes.Bacteroidia.Bacteroidales.Prevotellaceae.Prevotella.Otu0398	S	2.28658	0.000230753
Bacteria.Firmicutes.Bacilli.Lactobacillales.Streptococcaceae.Streptococcus.Otu00720	E	2.59673	0.0421072		Bacteria.Bacteroidetes.Bacteroidia.Bacteroidales.Prevotellaceae.Prevotella.Otu0400	S	2.10944	0.00126788
Bacteria.Firmicutes.Bacilli.Lactobacillales.Streptococcaceae.Streptococcus.Otu00759	S	2.0934	0.0421072		Bacteria.Bacteroidetes.Bacteroidia.Bacteroidales.Prevotellaceae.Prevotella.Otu0408	S	2.36436	0.0290602
Bacteria.Firmicutes.Bacilli.Lactobacillales.Streptococcaceae.Streptococcus.Otu00774	S	2.51339	0.0421072		Bacteria.Bacteroidetes.Bacteroidia.Bacteroidales.Prevotellaceae.Prevotella.Otu0417	S	2.10976	0.0118079
Bacteria.Firmicutes.Bacilli.Lactobacillales.Streptococcaceae.Streptococcus.Otu00838	S	2.19442	0.0421072		Bacteria.Bacteroidetes.Bacteroidia.Bacteroidales.Prevotellaceae.Prevotella.Otu0438	S	2.04046	0.0222688
Bacteria.Firmicutes.Bacilli.Lactobacillales.Streptococcaceae.Streptococcus.Otu00850	S	2.74729	0.0421072		Bacteria.Bacteroidetes.Bacteroidia.Bacteroidales.Prevotellaceae.Prevotella.Otu0452	S	2.00002	0.000454602
Bacteria.Firmicutes.Bacilli.Lactobacillales.Streptococcaceae.Streptococcus.Otu00930	S	2.0618	0.0421072		Bacteria.Bacteroidetes.Bacteroidia.Bacteroidales.Prevotellaceae.Prevotella.Otu0467	S	2.29691	0.00624197
Bacteria.Firmicutes.Clostridia	S	4.38392	0.0239939		Bacteria.Bacteroidetes.Bacteroidia.Bacteroidales.Prevotellaceae.Prevotella.Otu0470	S	2.1496	0.0420346
Bacteria.Firmicutes.Clostridia.Clostridiales	S	4.38392	0.0239939		Bacteria.Bacteroidetes.Bacteroidia.Bacteroidales.Prevotellaceae.Prevotella.Otu0482	S	2.42276	0.000887102
Bacteria.Firmicutes.Clostridia.Clostridiales.Clostridiales_unclassified	S	2.19302	0.00358121		Bacteria.Bacteroidetes.Bacteroidia.Bacteroidales.Prevotellaceae.Prevotella.Otu0483	S	2.39246	0.0420346
Bacteria.Firmicutes.Clostridia.Clostridiales.Clostridiales_unclassified.Clostridiales_unclassified	S	2.17867	0.00358121		Bacteria.Bacteroidetes.Bacteroidia.Bacteroidales.Prevotellaceae.Prevotella.Otu0495	S	2.63731	0.00328238
Bacteria.Firmicutes.Clostridia.Clostridiales.Clostridiales_unclassified.Clostridiales_unclassified.Otu00799	S	2.21587	0.0421072		Bacteria.Bacteroidetes.Bacteroidia.Bacteroidales.Prevotellaceae.Prevotella.Otu0502	S	2.20594	0.0316325
Bacteria.Firmicutes.Clostridia.Clostridiales.Lachnospiraceae	S	4.26955	0.00013167		Bacteria.Bacteroidetes.Bacteroidia.Bacteroidales.Prevotellaceae.Prevotella.Otu0515	S	2.33731	0.0222688
Bacteria.Firmicutes.Clostridia.Clostridiales.Lachnospiraceae.Catonella	S	2.68909	1.05979e-05		Bacteria.Bacteroidetes.Bacteroidia.Bacteroidales.Prevotellaceae.Prevotella.Otu0537	S	2.8375	0.0222688
Bacteria.Firmicutes.Clostridia.Clostridiales.Lachnospiraceae.Catonella.Otu00062	E	2.65873	0.000408069		Bacteria.Bacteroidetes.Bacteroidia.Bacteroidales.Prevotellaceae.Prevotella.Otu0572	S	2.23386	0.00328288
Bacteria.Firmicutes.Clostridia.Clostridiales.Lachnospiraceae.Clostridium	S	2.14687	0.00358121		Bacteria.Bacteroidetes.Bacteroidia.Bacteroidales.Prevotellaceae.Prevotella.Otu0650	S	2.53896	0.0420346
Bacteria.Firmicutes.Clostridia.Clostridiales.Lachnospiraceae.Lachnospiraceae_unclassified	S	2.73718	0.00020762		Bacteria.Bacteroidetes.Bacteroidia.Bacteroidales.Prevotellaceae.Prevotella.Otu0684	S	2.6544	0.0222688
Bacteria.Firmicutes.Clostridia.Clostridiales.Lachnospiraceae.Moryella.Otu00021	E	3.56765	0.0104097		Bacteria.Bacteroidetes.Bacteroidia.Bacteroidales.Prevotellaceae.Prevotella.Otu0705	S	2.28899	0.0420346
Bacteria.Firmicutes.Clostridia.Clostridiales.Lachnospiraceae.Oribacterium	S	4.37252	5.44408e-06		Bacteria.Bacteroidetes.Bacteroidia.Bacteroidales.Prevotellaceae.Prevotella.Otu0716	S	2.43633	0.0420346
Bacteria.Firmicutes.Clostridia.Clostridiales.Lachnospiraceae.Oribacterium.Otu00008	S	4.00762	6.15001e-06		Bacteria.Bacteroidetes.Bacteroidia.Bacteroidales.Prevotellaceae.Prevotella.Otu0753	S	2.36073	0.0222654
Bacteria.Firmicutes.Clostridia.Clostridiales.Lachnospiraceae.Oribacterium.Otu00011	S	3.94524	2.25491e-07		Bacteria.Bacteroidetes.Bacteroidia.Bacteroidales.Prevotellaceae.Prevotella.Otu0776	S	2.29761	0.0420346
Bacteria.Firmicutes.Clostridia.Clostridiales.Lachnospiraceae.Oribacterium.Otu00149	S	2.24136	6.74685e-06		Bacteria.Bacteroidetes.Bacteroidia.Bacteroidales.Prevotellaceae.Prevotella.Otu0845	S	2.54054	0.0420346
Bacteria.Firmicutes.Clostridia.Clostridiales.Lachnospiraceae.Oribacterium.Otu00181	S	2.09773	0.00208342		Bacteria.Bacteroidetes.Bacteroidia.Bacteroidales.Prevotellaceae.Prevotellaceae_unclassified	S	3.52418	0.00164567
Bacteria.Firmicutes.Clostridia.Clostridiales.Lachnospiraceae.Oribacterium.Otu00241	S	2.04244	0.0281426		Bacteria.Bacteroidetes.Bacteroidia.Bacteroidales.Prevotellaceae.Prevotellaceae_unclassified.Otu0028	S	3.19127	0.00186714
Bacteria.Firmicutes.Clostridia.Clostridiales.Lachnospiraceae.Oribacterium.Otu00728	S	2.25356	0.0421072		Bacteria.Bacteroidetes.Bacteroidia.Bacteroidales.Prevotellaceae.Prevotellaceae_unclassified.Otu0039	S	3.15495	0.0351984
Bacteria.Firmicutes.Clostridia.Clostridiales.Lachnospiraceae.Oribacterium.Otu00815	S	2.09441	0.0421072		Bacteria.Bacteroidetes.Bacteroidia.Bacteroidales.Prevotellaceae.Prevotellaceae_unclassified.Otu0090	S	2.6971	2.98931e-06
Bacteria.Firmicutes.Clostridia.Clostridiales.Lachnospiraceae.Shuttleworthia	S	2.13201	0.00628001		Bacteria.Bacteroidetes.Bacteroidia.Bacteroidales.Prevotellaceae.Prevotellaceae_unclassified.Otu0187	S	2.1152	0.000749083
Bacteria.Firmicutes.Clostridia.Clostridiales.Mogibacteriaceae	E	2.64597	0.0486901		Bacteria.Bacteroidetes.Bacteroidia.Bacteroidales.Prevotellaceae.Prevotellaceae_unclassified.Otu0407	S	2.17024	0.000454893
Bacteria.Firmicutes.Clostridia.Clostridiales.Mogibacteriaceae.Mogibacteriaceae_unclassified.Otu00156	S	2.17469	0.00628001		Bacteria.Bacteroidetes.Flavobacteriia	S	3.86265	3.31544e-09
Bacteria.Firmicutes.Clostridia.Clostridiales.Mogibacteriaceae.Mogibacterium	E	2.56062	0.0111206		Bacteria.Bacteroidetes.Flavobacteriia.Flavobacteriales	S	3.86265	3.31544e-09
Bacteria.Firmicutes.Clostridia.Clostridiales.Mogibacteriaceae.Mogibacterium.Otu00081	E	2.49916	0.0340035		Bacteria.Bacteroidetes.Flavobacteriia.Flavobacteriales.Flavobacteriaceae	S	3.86265	3.31544e-09
Bacteria.Firmicutes.Clostridia.Clostridiales.Peptostreptococcaceae.Peptostreptococcaceae_unclassified	S	2.21391	0.0023248		Bacteria.Bacteroidetes.Flavobacteriia.Flavobacteriales.Flavobacteriaceae.Capnocytophaga	S	3.8424	2.43339e-11
Bacteria.Firmicutes.Clostridia.Clostridiales.Peptostreptococcaceae.Peptostreptococcaceae_unclassified.Otu00396	S	2.0496	0.011858		Bacteria.Bacteroidetes.Flavobacteriia.Flavobacteriales.Flavobacteriaceae.Capnocytophaga.Otu0032	S	3.44821	4.68399e-11
Bacteria.Firmicutes.Clostridia.Clostridiales.Ruminococcaceae	S	2.5997	0.00123579		Bacteria.Bacteroidetes.Flavobacteriia.Flavobacteriales.Flavobacteriaceae.Capnocytophaga.Otu0045	S	3.04733	5.77411e-10
Bacteria.Firmicutes.Clostridia.Clostridiales.Ruminococcaceae.Clostridium	S	2.41871	0.00267427		Bacteria.Bacteroidetes.Flavobacteriia.Flavobacteriales.Flavobacteriaceae.Capnocytophaga.Otu0064	S	3.09935	4.02939e-11
Bacteria.Firmicutes.Clostridia.Clostridiales.Ruminococcaceae.Clostridium.Otu00118	S	2.32681	0.00547525		Bacteria.Bacteroidetes.Flavobacteriia.Flavobacteriales.Flavobacteriaceae.Capnocytophaga.Otu0070	S	2.98712	2.60445e-12
Bacteria.Firmicutes.Clostridia.Clostridiales.Veillonellaceae.Anaerosinus	S	2.11564	0.02364		Bacteria.Bacteroidetes.Flavobacteriia.Flavobacteriales.Flavobacteriaceae.Capnocytophaga.Otu0106	S	2.79451	1.18289e-09
Bacteria.Firmicutes.Clostridia.Clostridiales.Veillonellaceae.Schwartzia	S	2.22688	0.0136544		Bacteria.Bacteroidetes.Flavobacteriia.Flavobacteriales.Flavobacteriaceae.Capnocytophaga.Otu0191	S	2.07183	0.000137442
Bacteria.Firmicutes.Clostridia.Clostridiales.Veillonellaceae.Selenomonas.Otu00027	S	3.48956	0.000342688		Bacteria.Bacteroidetes.Flavobacteriia.Flavobacteriales.Flavobacteriaceae.Capnocytophaga.Otu0210	S	2.02413	6.67137e-07
Bacteria.Firmicutes.Clostridia.Clostridiales.Veillonellaceae.Selenomonas.Otu00044	S	3.11232	0.00160468		Bacteria.Bacteroidetes.Flavobacteriia.Flavobacteriales.Flavobacteriaceae.Capnocytophaga.Otu0343	S	2.01221	0.000576707
Bacteria.Firmicutes.Clostridia.Clostridiales.Veillonellaceae.Selenomonas.Otu00076	S	2.51636	0.011858		Bacteria.Bacteroidetes.Flavobacteriia.Flavobacteriales.Flavobacteriaceae.Capnocytophaga.Otu0489	S	2.37004	0.0222688
Bacteria.Firmicutes.Clostridia.Clostridiales.Veillonellaceae.Veillonella.Otu00174	S	2.01672	0.0365764		Bacteria.Bacteroidetes.Flavobacteriia.Flavobacteriales.Flavobacteriaceae.Capnocytophaga.Otu0558	S	2.48631	0.0222688
Bacteria.Firmicutes.Clostridia.Clostridiales.Veillonellaceae.Veillonella.Otu00345	E	2.22794	0.0471201		Bacteria.Bacteroidetes.Flavobacteriia.Flavobacteriales.Flavobacteriaceae.Flavobacteriaceae_unclassified	S	2.71333	2.28885e-05
Bacteria.Firmicutes.Clostridia.Clostridiales.Veillonellaceae.Veillonella.Otu00468	S	2.57776	0.022332		Bacteria.Bacteroidetes.Flavobacteriia.Flavobacteriales.Flavobacteriaceae.Flavobacteriaceae_unclassified.Otu0067	S	2.9313	1.29401e-09
Bacteria.Firmicutes.Clostridia.Clostridiales.Veillonellaceae.Veillonella.Otu00541	E	2.50189	0.0421072		Bacteria.Bacteroidetes.Flavobacteriia.Flavobacteriales.Flavobacteriaceae.Flavobacteriaceae_unclassified.Otu0155	S	2.3846	1.09124e-06
Bacteria.Firmicutes.Clostridia.Clostridiales.Veillonellaceae.Veillonella.Otu00589	S	2.70199	0.0421072		Bacteria.Candidatus_Saccharibacteria	S	2.33468	7.85158e-10
Bacteria.Firmicutes.Clostridia.Clostridiales.Veillonellaceae.Veillonella.Otu00787	S	2.12996	0.0421072		Bacteria.Candidatus_Saccharibacteria.Candidatus_Saccharibacteria_unclassified	S	2.33231	7.85158e-10
Bacteria.Firmicutes.Clostridia.Clostridiales.Veillonellaceae.Veillonella.Otu00935	S	2.57721	0.0421072		Bacteria.Candidatus_Saccharibacteria.Candidatus_Saccharibacteria_unclassified.Candidatus_Saccharibacteria_unclassified	S	2.33246	7.85158e-10
Bacteria.Firmicutes.Clostridia.Clostridiales.Veillonellaceae.Veillonellaceae_unclassified	S	2.71792	1.49864e-05		Bacteria.Candidatus_Saccharibacteria.Candidatus_Saccharibacteria_unclassified.Candidatus_Saccharibacteria_unclassified.Candidatus_Saccharibacteria_unclassified	S	2.33023	7.85158e-10
Bacteria.Fusobacteria	S	3.43477	1.27647e-06		Bacteria.Candidatus_Saccharibacteria.Candidatus_Saccharibacteria_unclassified.Candidatus_Saccharibacteria_unclassified.Candidatus_Saccharibacteria_unclassified.Candidatus_Saccharibacteria_unclassified	S	2.33088	7.85158e-10
Bacteria.Fusobacteria.Fusobacteriia	S	3.42831	1.27647e-06		Bacteria.Candidatus_Saccharibacteria.Candidatus_Saccharibacteria_unclassified.Candidatus_Saccharibacteria_unclassified.Candidatus_Saccharibacteria_unclassified.Candidatus_Saccharibacteria_unclassified.Otu0192	S	2.07198	3.4297e-05
Bacteria.Fusobacteria.Fusobacteriia.Fusobacteriales	S	3.43322	1.27647e-06		Bacteria.Candidatus_Saccharibacteria.Candidatus_Saccharibacteria_unclassified.Candidatus_Saccharibacteria_unclassified.Candidatus_Saccharibacteria_unclassified.Candidatus_Saccharibacteria_unclassified.Otu0275	S	2.18222	0.0027398
Bacteria.Fusobacteria.Fusobacteriia.Fusobacteriales.Fusobacteriaceae	S	3.06417	6.63966e-06		Bacteria.Candidatus_Saccharibacteria.Candidatus_Saccharibacteria_unclassified.Candidatus_Saccharibacteria_unclassified.Candidatus_Saccharibacteria_unclassified.Candidatus_Saccharibacteria_unclassified.Otu0460	S	2.34543	0.00328288
Bacteria.Fusobacteria.Fusobacteriia.Fusobacteriales.Fusobacteriaceae.Fusobacterium	S	3.06463	6.63966e-06		Bacteria.Firmicutes	E	4.95038	2.13699e-06
Bacteria.Fusobacteria.Fusobacteriia.Fusobacteriales.Fusobacteriaceae.Fusobacterium.Otu00038	S	2.93806	0.00136979		Bacteria.Firmicutes.Bacilli	E	4.96165	0.000318321
Bacteria.Fusobacteria.Fusobacteriia.Fusobacteriales.Fusobacteriaceae.Fusobacterium.Otu00088	S	2.28436	0.00225672		Bacteria.Firmicutes.Bacilli.Bacillales.Bacillales_Incertae_Sedis_XI	E	3.1034	0.00468769
Bacteria.Fusobacteria.Fusobacteriia.Fusobacteriales.Leptotrichiaceae	S	3.25877	0.000286152		Bacteria.Firmicutes.Bacilli.Bacillales.Bacillales_Incertae_Sedis_XI.Gemella	E	3.1034	0.00468769
Bacteria.Fusobacteria.Fusobacteriia.Fusobacteriales.Leptotrichiaceae.Leptotrichia	S	2.35864	0.00267711		Bacteria.Firmicutes.Bacilli.Bacillales.Bacillales_Incertae_Sedis_XI.Gemella.Otu0022	E	3.10086	0.00529218
Bacteria.Fusobacteria.Fusobacteriia.Fusobacteriales.Leptotrichiaceae.Leptotrichia.Otu00100	E	2.16124	0.0258657		Bacteria.Firmicutes.Bacilli.Bacillales.Bacillales_Incertae_Sedis_XI.Gemella.Otu1255	S	2.55707	0.0420346
Bacteria.Fusobacteria.Fusobacteriia.Fusobacteriales.Leptotrichiaceae.Sebaldella	S	2.38459	0.000118466		Bacteria.Firmicutes.Bacilli.Lactobacillales	E	4.93753	0.000257606
Bacteria.Proteobacteria.Alphaproteobacteria	E	3.0101	0.0249506		Bacteria.Firmicutes.Bacilli.Lactobacillales.Aerococcaceae	E	2.16511	0.000541845
Bacteria.Proteobacteria.Alphaproteobacteria.Sphingomonadales	E	2.91881	0.0421072		Bacteria.Firmicutes.Bacilli.Lactobacillales.Aerococcaceae.Abiotrophia	S	2.28397	8.29649e-05
Bacteria.Proteobacteria.Alphaproteobacteria.Sphingomonadales.Sphingomonadaceae	E	2.91845	0.0421072		Bacteria.Firmicutes.Bacilli.Lactobacillales.Aerococcaceae.Abiotrophia.Otu0168	S	2.28978	8.29649e-05
Bacteria.Proteobacteria.Alphaproteobacteria.Sphingomonadales.Sphingomonadaceae.Sphingomonas	E	3.04708	0.0421072		Bacteria.Firmicutes.Bacilli.Lactobacillales.Carnobacteriaceae	S	3.15247	3.46329e-05
Bacteria.Proteobacteria.Betaproteobacteria	E	4.31007	0.0173949		Bacteria.Firmicutes.Bacilli.Lactobacillales.Carnobacteriaceae.Carnobacteriaceae_unclassified	S	3.27863	1.38981e-05
Bacteria.Proteobacteria.Betaproteobacteria.Burkholderiales	E	4.36571	3.78704e-08		Bacteria.Firmicutes.Bacilli.Lactobacillales.Carnobacteriaceae.Carnobacteriaceae_unclassified.Otu0026	S	3.27473	1.44015e-05
Bacteria.Proteobacteria.Betaproteobacteria.Burkholderiales.Burkholderiaceae	S	2.92919	1.40797e-05		Bacteria.Firmicutes.Bacilli.Lactobacillales.Carnobacteriaceae.Carnobacteriaceae_unclassified.Otu0401	S	2.15482	5.73856e-05
Bacteria.Proteobacteria.Betaproteobacteria.Burkholderiales.Burkholderiaceae.Lautropia	S	2.93403	1.40797e-05		Bacteria.Firmicutes.Bacilli.Lactobacillales.Carnobacteriaceae.Granulicatella	E	2.93303	0.0458214
Bacteria.Proteobacteria.Betaproteobacteria.Burkholderiales.Burkholderiaceae.Lautropia.Otu00053	S	2.86013	2.89973e-05		Bacteria.Firmicutes.Bacilli.Lactobacillales.Carnobacteriaceae.Granulicatella.Otu0559	S	2.46478	0.0420346
Bacteria.Proteobacteria.Betaproteobacteria.Burkholderiales.Oxalobacteraceae	E	4.38145	6.63047e-13		Bacteria.Firmicutes.Bacilli.Lactobacillales.Lactobacillaceae.Lactobacillus.Otu0193	S	2.50093	0.035172
Bacteria.Proteobacteria.Betaproteobacteria.Burkholderiales.Oxalobacteraceae.Herbaspirillum.Otu00012	E	4.34966	1.37537e-13		Bacteria.Firmicutes.Bacilli.Lactobacillales.Streptococcaceae	E	4.94119	0.00013423
Bacteria.Proteobacteria.Betaproteobacteria.Burkholderiales.Oxalobacteraceae.Ralstonia	E	2.34229	0.0421072		Bacteria.Firmicutes.Bacilli.Lactobacillales.Streptococcaceae.Streptococcus	E	4.94118	0.00013423
Bacteria.Proteobacteria.Betaproteobacteria.Burkholderiales.Oxalobacteraceae.Ralstonia.Otu00160	E	2.30893	0.0421072		Bacteria.Firmicutes.Bacilli.Lactobacillales.Streptococcaceae.Streptococcus.Otu0002	E	4.97655	7.94333e-06
Bacteria.Proteobacteria.Betaproteobacteria.Neisseriales	S	3.8079	0.00557515		Bacteria.Firmicutes.Bacilli.Lactobacillales.Streptococcaceae.Streptococcus.Otu0010	S	3.75292	0.000785509
Bacteria.Proteobacteria.Betaproteobacteria.Neisseriales.Neisseriaceae	S	3.8079	0.00557515		Bacteria.Firmicutes.Bacilli.Lactobacillales.Streptococcaceae.Streptococcus.Otu0015	S	3.32754	0.00907043
Bacteria.Proteobacteria.Betaproteobacteria.Neisseriales.Neisseriaceae.Kingella	S	2.22601	0.000235267		Bacteria.Firmicutes.Bacilli.Lactobacillales.Streptococcaceae.Streptococcus.Otu0108	E	2.355	0.000179695
Bacteria.Proteobacteria.Betaproteobacteria.Neisseriales.Neisseriaceae.Neisseria	S	3.79987	0.00796189		Bacteria.Firmicutes.Bacilli.Lactobacillales.Streptococcaceae.Streptococcus.Otu0139	S	2.20108	9.04354e-05
Bacteria.Proteobacteria.Betaproteobacteria.Neisseriales.Neisseriaceae.Neisseria.Otu00250	S	2.04086	0.0017316		Bacteria.Firmicutes.Bacilli.Lactobacillales.Streptococcaceae.Streptococcus.Otu0194	S	2.24058	1.3289e-11
Bacteria.Proteobacteria.Betaproteobacteria.Neisseriales.Neisseriaceae.Neisseria.Otu00254	S	2.0435	0.00330899		Bacteria.Firmicutes.Bacilli.Lactobacillales.Streptococcaceae.Streptococcus.Otu0220	S	2.09365	3.85474e-07
Bacteria.Proteobacteria.Betaproteobacteria.Neisseriales.Neisseriaceae.Neisseria.Otu00568	S	2.02105	0.0421072		Bacteria.Firmicutes.Bacilli.Lactobacillales.Streptococcaceae.Streptococcus.Otu0244	S	2.14202	3.82073e-09
Bacteria.Proteobacteria.Betaproteobacteria.Neisseriales.Neisseriaceae.Neisseria.Otu00592	S	2.00168	0.022332		Bacteria.Firmicutes.Bacilli.Lactobacillales.Streptococcaceae.Streptococcus.Otu0297	S	2.36784	0.00063882
Bacteria.Proteobacteria.Betaproteobacteria.Neisseriales.Neisseriaceae.Neisseria.Otu00854	S	2.31909	0.0421072		Bacteria.Firmicutes.Bacilli.Lactobacillales.Streptococcaceae.Streptococcus.Otu0327	S	2.29915	0.00025121
Bacteria.Proteobacteria.Betaproteobacteria.Neisseriales.Neisseriaceae.Neisseriaceae_unclassified	S	2.31589	0.000816752		Bacteria.Firmicutes.Bacilli.Lactobacillales.Streptococcaceae.Streptococcus.Otu0328	S	2.22917	1.35713e-05
Bacteria.Proteobacteria.Betaproteobacteria.Neisseriales.Neisseriaceae.Neisseriaceae_unclassified.Otu00245	S	2.69109	0.0421072		Bacteria.Firmicutes.Bacilli.Lactobacillales.Streptococcaceae.Streptococcus.Otu0336	S	2.02418	0.0028218
Bacteria.Proteobacteria.Epsilonproteobacteria.Campylobacterales	S	4.31714	2.13049e-09		Bacteria.Firmicutes.Bacilli.Lactobacillales.Streptococcaceae.Streptococcus.Otu0339	S	2.15803	0.00045482
Bacteria.Proteobacteria.Epsilonproteobacteria.Campylobacterales.Campylobacteraceae	S	4.31632	2.23196e-09		Bacteria.Firmicutes.Bacilli.Lactobacillales.Streptococcaceae.Streptococcus.Otu0384	S	2.2521	7.24112e-05
Bacteria.Proteobacteria.Epsilonproteobacteria.Campylobacterales.Campylobacteraceae.Campylobacter	S	4.31632	2.23196e-09		Bacteria.Firmicutes.Bacilli.Lactobacillales.Streptococcaceae.Streptococcus.Otu0420	S	2.08094	0.00126788
Bacteria.Proteobacteria.Epsilonproteobacteria.Campylobacterales.Campylobacteraceae.Campylobacter.Otu00070	S	2.5352	0.00330892		Bacteria.Firmicutes.Bacilli.Lactobacillales.Streptococcaceae.Streptococcus.Otu0453	S	2.34896	0.00115837
Bacteria.Proteobacteria.Epsilonproteobacteria.Campylobacterales.Campylobacteraceae.Campylobacter.Otu00098	E	2.68325	0.00623965		Bacteria.Firmicutes.Bacilli.Lactobacillales.Streptococcaceae.Streptococcus.Otu0457	S	2.57089	0.0280235
Bacteria.Proteobacteria.Epsilonproteobacteria.Campylobacterales.Campylobacteraceae.Campylobacter.Otu00138	S	2.20974	0.000235267		Bacteria.Firmicutes.Bacilli.Lactobacillales.Streptococcaceae.Streptococcus.Otu0474	S	2.80019	0.0303876
Bacteria.Proteobacteria.Epsilonproteobacteria.Campylobacterales.Campylobacteraceae.Campylobacter.Otu00272	S	2.02747	0.00628001		Bacteria.Firmicutes.Bacilli.Lactobacillales.Streptococcaceae.Streptococcus.Otu0477	S	2.76785	0.0222688
Bacteria.Proteobacteria.Epsilonproteobacteria.Campylobacterales.Campylobacteraceae.Campylobacter.Otu00287	S	2.02342	0.00330899		Bacteria.Firmicutes.Bacilli.Lactobacillales.Streptococcaceae.Streptococcus.Otu0575	S	2.02788	0.0420346
Bacteria.Proteobacteria.Epsilonproteobacteria.Campylobacterales.Campylobacteraceae.Campylobacter.Otu00302	S	2.12128	0.0136544		Bacteria.Firmicutes.Bacilli.Lactobacillales.Streptococcaceae.Streptococcus.Otu0647	S	2.26119	0.0118079
Bacteria.Proteobacteria.Epsilonproteobacteria.Campylobacterales.Campylobacteraceae.Campylobacter.Otu00363	S	2.12784	0.011858		Bacteria.Firmicutes.Bacilli.Lactobacillales.Streptococcaceae.Streptococcus.Otu0670	S	2.52934	0.0420346
Bacteria.Proteobacteria.Epsilonproteobacteria.Campylobacterales.Campylobacteraceae.Campylobacter.Otu00376	S	2.1154	0.00330899		Bacteria.Firmicutes.Clostridia	S	3.69588	0.00209286
Bacteria.Proteobacteria.Epsilonproteobacteria.Campylobacterales.Campylobacteraceae.Campylobacter.Otu00467	S	2.48185	0.0421072		Bacteria.Firmicutes.Clostridia.Clostridiales	S	3.6958	0.00209286
Bacteria.Proteobacteria.Gammaproteobacteria.Enterobacteriales	E	3.20185	0.0439091		Bacteria.Firmicutes.Clostridia.Clostridiales.Clostridiales_Incertae_Sedis_XI	E	2.29442	0.00294033
Bacteria.Proteobacteria.Gammaproteobacteria.Enterobacteriales.Enterobacteriaceae	E	3.234	0.0439091		Bacteria.Firmicutes.Clostridia.Clostridiales.Clostridiales_Incertae_Sedis_XI.Clostridiales_Incertae_Sedis_XI_unclassified.Otu0433	S	2.13801	0.0420346
Bacteria.Proteobacteria.Gammaproteobacteria.Enterobacteriales.Enterobacteriaceae.Citrobacter	E	3.22132	0.0352649		Bacteria.Firmicutes.Clostridia.Clostridiales.Clostridiales_Incertae_Sedis_XI.Parvimonas	E	2.28618	0.00309498
Bacteria.Proteobacteria.Gammaproteobacteria.Enterobacteriales.Enterobacteriaceae.Enterobacteriaceae_unclassified	E	2.32164	0.0421072		Bacteria.Firmicutes.Clostridia.Clostridiales.Clostridiales_Incertae_Sedis_XI.Parvimonas.Otu0081	E	2.27847	0.00309486
Bacteria.Proteobacteria.Gammaproteobacteria.Pasteurellales	S	4.86356	6.4996e-07		Bacteria.Firmicutes.Clostridia.Clostridiales.Clostridiales_Incertae_Sedis_XIII	S	3.07651	2.08214e-10
Bacteria.Proteobacteria.Gammaproteobacteria.Pasteurellales.Pasteurellaceae	S	4.86356	6.4996e-07		Bacteria.Firmicutes.Clostridia.Clostridiales.Clostridiales_Incertae_Sedis_XIII.Clostridiales_Incertae_Sedis_XIII_unclassified	S	2.67487	2.32205e-06
Bacteria.Proteobacteria.Gammaproteobacteria.Pasteurellales.Pasteurellaceae.Actinobacillus.Otu00423	E	2.26076	0.0421072		Bacteria.Firmicutes.Clostridia.Clostridiales.Clostridiales_Incertae_Sedis_XIII.Clostridiales_Incertae_Sedis_XIII_unclassified.Otu0116	S	2.67723	2.32205e-06
Bacteria.Proteobacteria.Gammaproteobacteria.Pasteurellales.Pasteurellaceae.Aggregatibacter	S	3.77151	7.66013e-09		Bacteria.Firmicutes.Clostridia.Clostridiales.Clostridiales_Incertae_Sedis_XIII.Mogibacterium	S	2.83985	1.01314e-09
Bacteria.Proteobacteria.Gammaproteobacteria.Pasteurellales.Pasteurellaceae.Aggregatibacter.Otu00030	S	3.4459	1.15831e-07		Bacteria.Firmicutes.Clostridia.Clostridiales.Clostridiales_Incertae_Sedis_XIII.Mogibacterium.Otu0080	S	2.83675	1.06459e-09
Bacteria.Proteobacteria.Gammaproteobacteria.Pasteurellales.Pasteurellaceae.Aggregatibacter.Otu00056	S	2.88829	0.000551226		Bacteria.Firmicutes.Clostridia.Clostridiales.Clostridiales_Incertae_Sedis_XIII.Mogibacterium.Otu0663	S	2.19952	0.0420346
Bacteria.Proteobacteria.Gammaproteobacteria.Pasteurellales.Pasteurellaceae.Aggregatibacter.Otu00097	S	2.44589	0.022332		Bacteria.Firmicutes.Clostridia.Clostridiales.Clostridiales_unclassified	S	3.14096	4.87131e-07
Bacteria.Proteobacteria.Gammaproteobacteria.Pasteurellales.Pasteurellaceae.Aggregatibacter.Otu00139	S	2.16613	0.000235267		Bacteria.Firmicutes.Clostridia.Clostridiales.Clostridiales_unclassified.Clostridiales_unclassified	S	3.14002	4.87131e-07
Bacteria.Proteobacteria.Gammaproteobacteria.Pasteurellales.Pasteurellaceae.Aggregatibacter.Otu00142	S	2.23856	0.000235267		Bacteria.Firmicutes.Clostridia.Clostridiales.Clostridiales_unclassified.Clostridiales_unclassified.Otu0076	S	2.57489	3.75067e-06
Bacteria.Proteobacteria.Gammaproteobacteria.Pasteurellales.Pasteurellaceae.Aggregatibacter.Otu00183	S	2.19608	0.00628001		Bacteria.Firmicutes.Clostridia.Clostridiales.Clostridiales_unclassified.Clostridiales_unclassified.Otu0096	S	2.63563	1.54413e-06
Bacteria.Proteobacteria.Gammaproteobacteria.Pasteurellales.Pasteurellaceae.Aggregatibacter.Otu00411	S	2.3057	0.0421072		Bacteria.Firmicutes.Clostridia.Clostridiales.Clostridiales_unclassified.Clostridiales_unclassified.Otu0149	S	2.36966	1.07059e-06
Bacteria.Proteobacteria.Gammaproteobacteria.Pasteurellales.Pasteurellaceae.Aggregatibacter.Otu00575	S	2.37113	0.0421072		Bacteria.Firmicutes.Clostridia.Clostridiales.Clostridiales_unclassified.Clostridiales_unclassified.Otu0153	S	2.36792	5.95038e-09
Bacteria.Proteobacteria.Gammaproteobacteria.Pasteurellales.Pasteurellaceae.Aggregatibacter.Otu00601	S	2.00339	0.022332		Bacteria.Firmicutes.Clostridia.Clostridiales.Clostridiales_unclassified.Clostridiales_unclassified.Otu0163	S	2.39845	3.72892e-11
Bacteria.Proteobacteria.Gammaproteobacteria.Pasteurellales.Pasteurellaceae.Haemophilus	S	4.85583	2.55588e-08		Bacteria.Firmicutes.Clostridia.Clostridiales.Clostridiales_unclassified.Clostridiales_unclassified.Otu0319	S	2.01553	0.000454893
Bacteria.Proteobacteria.Gammaproteobacteria.Pasteurellales.Pasteurellaceae.Haemophilus.Otu00003	S	4.77324	1.69233e-09		Bacteria.Firmicutes.Clostridia.Clostridiales.Clostridiales_unclassified.Clostridiales_unclassified.Otu0455	S	2.26222	0.0420346
Bacteria.Proteobacteria.Gammaproteobacteria.Pasteurellales.Pasteurellaceae.Haemophilus.Otu00107	S	2.40168	0.000118466		Bacteria.Firmicutes.Clostridia.Clostridiales.Eubacteriaceae	S	2.57974	0.00037882
Bacteria.Proteobacteria.Gammaproteobacteria.Pasteurellales.Pasteurellaceae.Haemophilus.Otu00109	S	2.32536	0.0267699		Bacteria.Firmicutes.Clostridia.Clostridiales.Eubacteriaceae.Eubacterium	S	2.56417	0.000603472
Bacteria.Proteobacteria.Gammaproteobacteria.Pasteurellales.Pasteurellaceae.Haemophilus.Otu00115	S	2.31992	0.00117664		Bacteria.Firmicutes.Clostridia.Clostridiales.Eubacteriaceae.Eubacterium.Otu0062	S	2.44937	0.00242007
Bacteria.Proteobacteria.Gammaproteobacteria.Pasteurellales.Pasteurellaceae.Haemophilus.Otu00117	S	2.20451	0.0239586		Bacteria.Firmicutes.Clostridia.Clostridiales.Eubacteriaceae.Eubacterium.Otu0159	S	2.32688	5.28398e-09
Bacteria.Proteobacteria.Gammaproteobacteria.Pasteurellales.Pasteurellaceae.Haemophilus.Otu00127	S	2.28869	6.74685e-06		Bacteria.Firmicutes.Clostridia.Clostridiales.Eubacteriaceae.Eubacterium.Otu0409	S	2.16412	0.00624291
Bacteria.Proteobacteria.Gammaproteobacteria.Pasteurellales.Pasteurellaceae.Haemophilus.Otu00134	S	2.20488	0.011858		Bacteria.Firmicutes.Clostridia.Clostridiales.Eubacteriaceae.Eubacterium.Otu0830	S	2.86541	0.0420283
Bacteria.Proteobacteria.Gammaproteobacteria.Pasteurellales.Pasteurellaceae.Haemophilus.Otu00136	S	2.21348	8.21199e-05		Bacteria.Firmicutes.Clostridia.Clostridiales.Lachnospiraceae	S	3.5255	6.38174e-05
Bacteria.Proteobacteria.Gammaproteobacteria.Pasteurellales.Pasteurellaceae.Haemophilus.Otu00157	S	2.19975	0.000118466		Bacteria.Firmicutes.Clostridia.Clostridiales.Lachnospiraceae.Catonella	S	3.25839	1.35e-08
Bacteria.Proteobacteria.Gammaproteobacteria.Pasteurellales.Pasteurellaceae.Haemophilus.Otu00163	S	2.13202	0.0152758		Bacteria.Firmicutes.Clostridia.Clostridiales.Lachnospiraceae.Catonella.Otu0051	S	3.20357	1.69881e-08
Bacteria.Proteobacteria.Gammaproteobacteria.Pasteurellales.Pasteurellaceae.Haemophilus.Otu00165	S	2.04798	0.0182443		Bacteria.Firmicutes.Clostridia.Clostridiales.Lachnospiraceae.Catonella.Otu0160	S	2.25112	3.4305e-05
Bacteria.Proteobacteria.Gammaproteobacteria.Pasteurellales.Pasteurellaceae.Haemophilus.Otu00169	S	2.14507	0.000462169		Bacteria.Firmicutes.Clostridia.Clostridiales.Lachnospiraceae.Catonella.Otu0371	S	2.1036	6.46852e-06
Bacteria.Proteobacteria.Gammaproteobacteria.Pasteurellales.Pasteurellaceae.Haemophilus.Otu00221	S	2.05406	0.000898743		Bacteria.Firmicutes.Clostridia.Clostridiales.Lachnospiraceae.Catonella.Otu0402	S	2.40089	0.00328238
Bacteria.Proteobacteria.Gammaproteobacteria.Pasteurellales.Pasteurellaceae.Haemophilus.Otu00226	S	2.101	0.000462169		Bacteria.Firmicutes.Clostridia.Clostridiales.Lachnospiraceae.Catonella.Otu0618	S	2.44866	0.00328238
Bacteria.Proteobacteria.Gammaproteobacteria.Pasteurellales.Pasteurellaceae.Haemophilus.Otu00296	S	2.04774	0.00330899		Bacteria.Firmicutes.Clostridia.Clostridiales.Lachnospiraceae.Catonella.Otu0689	S	2.75106	0.0420346
Bacteria.Proteobacteria.Gammaproteobacteria.Pasteurellales.Pasteurellaceae.Haemophilus.Otu00384	S	2.31685	0.0471201		Bacteria.Firmicutes.Clostridia.Clostridiales.Lachnospiraceae.Lachnoanaerobaculum	S	2.48983	0.000608935
Bacteria.Proteobacteria.Gammaproteobacteria.Pasteurellales.Pasteurellaceae.Haemophilus.Otu00636	S	2.05843	0.0421072		Bacteria.Firmicutes.Clostridia.Clostridiales.Lachnospiraceae.Lachnoanaerobaculum.Otu0079	S	2.35017	0.000250188
Bacteria.Proteobacteria.Gammaproteobacteria.Pasteurellales.Pasteurellaceae.Haemophilus.Otu00670	S	2.47963	0.0421072		Bacteria.Firmicutes.Clostridia.Clostridiales.Lachnospiraceae.Lachnoanaerobaculum.Otu0102	S	2.31404	2.87541e-05
Bacteria.Proteobacteria.Gammaproteobacteria.Pasteurellales.Pasteurellaceae.Haemophilus.Otu00752	S	2.00777	0.0421072		Bacteria.Firmicutes.Clostridia.Clostridiales.Lachnospiraceae.Lachnoanaerobaculum.Otu0620	S	2.45134	0.0420346
[truncated: 248 more rows]

## Sheet: Table S9
Table S9: Per taxa differences between normal and GERD esophageal samples using LEfSe analysis.
[truncated: 76 more rows]

## Sheet: Table S10
Table S10: Per taxa differences between normal and MET esophageal samples using LEfSe analysis
[truncated: 65 more rows]

[truncated: 11 more sheets: Table S11, Table S12, Table S13, Table S14, Table S15, Table S16, Table S17, Table S18, Table S19, Table S20, Table S21]
